# Supplementary material for: The presence of human mesenchymal stem cells of renal origin in amniotic fluid increases with gestational time
Source: Stem Cell Res Ther. 2018 Apr 25;9:113. doi: 10.1186/s13287-018-0864-7 (PMC5918774; doi:10.1186/s13287-018-0864-7)
Supplement: Supplementary file 2 — Gene list of exclusive groups and shared genes of AF-MSCs, HREpCs and UM51. (XLS 995 kb) [file 13287_2018_864_MOESM2_ESM.xls]

## Sheet: sheet
UM51	fMSC	fMSC_AND_UM51	AF_MSC	AF_MSC_AND_UM51	AF_MSC_AND_fMSC	AF_MSC_AND_fMSC_AND_UM51	hREPC	hREPC_AND_UM51	hREPC_AND_fMSC	hREPC_AND_fMSC_AND_UM51	hREPC_AND_AF_MSC	hREPC_AND_AF_MSC_AND_UM51	hREPC_AND_AF_MSC_AND_fMSC	hREPC_AND_AF_MSC_AND_fMSC_AND_UM51
C1orf173	PCDHA13	RABGEF1	KISS1	BAI1	COL3A1	PDGFRB	TDRKH	POU3F3	EIF1AY	PARD6A	AQP1	ZNF680	TIMP3	HIST1H3A
C2CD4B	ACTG2	CDO1	PODXL	TMEM176A	MGP	PREX1	CLDN3	SST	CBX2	C3	MTUS1	SP9	CRABP2	TNFAIP8L1
RAB3D	SERPINF1	LOC81691	PALMD	PLA2G4C	PTX3	HIST2H2BE	AREG	BST2	SFRP1	ACTG1P4	OLFML2B	EBI3	NES	F8A1
HIST1H2BN	SERPINB2	HEPH	GDPD5	ZG16	MSC	NDUFA4L2	NXNL2	FCGBP	EML2	SERPINA3	SLC7A7	SERPING1	ALOX5AP	CGB
ZNF835	ENPP2	ANGPTL2	BAI2	MUM1L1	FLRT2	CXCL12	TSPAN7	S100A9	SRPX2	CDC20	MEOX1	EFNB1	EDNRA	FAM86C1
ST8SIA1	ITGA7	SV2A	PRPH	CSPG5	GFPT2	MVB12B	PIGR	HLA-DMA	DHRS9	COX7A1	CDK5R1	ST14	SEMA5A	CACNG8
SLC40A1	PLAC9	C11orf96	MAP6	TMEM229B	SCARF2	BEX1	CDH1	RASD1	CCL20	EMP1	PSG5	MAL2	IL1B	MORC2
PDK4	LMOD1	EVA1C	ANKRD13B	ENHO	SH3RF3	SVEP1	SPOCK2	CLDN7	C11orf82	PRUNE2	SH2D3A	MX1	PLXNA2	PCDHGB5
RHOU	SCRG1	CXCR7	TMPRSS5	TNNT3	PID1	VASH1	CPVL	PER1	IL1A	CHRDL1	RCAN3	PKDCC	BCAT1	ZNF600
RBP4	AFP	EMB	PDPN	ZDHHC1	HLX	PDE5A	SLC27A2	CXCL14	IHH	TGFBR3	TINAGL1	F13A1	DIRAS1	KRTAP6-2
BBOX1	PRRX1	CRISPLD1	HLA-DQA1	CLDN2	RARB	NAP1L3	NPNT	RPP25	USP9Y	FKBP1A-SDCBP2	ACOT4	MYO1D	C1orf54	SSX7
NTRK2	PRSS2	PDGFRL	ARMC4	KCNJ8	NPR3	ACOX2	CD34	CFI	FAM46B	LOC101060683	TMEM63C	SIK1	RARRES1	PCDHA4
HSPB6	CPXM2	CXorf57	DNAH1	CALML3	DMD	LOXL3	KYNU	PIK3AP1	CKAP2L	SOCS3	RASGRP1	EPCAM	RGS5	TUBB7P
SFRP2	ASPN	PDZRN3	APBA1	NR0B2	DOCK10	AQP5	PCDH1	PPP1R14A	KDM5D	MAOB	C8orf47	VAMP8	CENPV	KRTAP6-1
FGF13	PENK	SOX11	BANK1	IL18BP	ARHGAP28	FANCC	CDS1	ASRGL1	RAD54L	C3orf18	AKAP5	AP1M2	GATA2	SFT2D1
MCF2L	GEM	EFCAB7	GNG4	FCRL5	SIX1	GAS1	SYK	NR1H3	CXCL3	TAGLN3	PADI1	TACSTD2	WDR62	DNAJC12
INSR	IL17D	ZNF521	RNF112	ZSCAN22	DAAM2	MEF2C	MPZL2	HOMER2	ADRB2	CDCA3	GALNT18	ARSD	SAMD9	ARHGAP22
ACACB	CD248	TMA16	NPPB	RDH12	KIAA1644	GATA6	MISP	FAAH	TXLNG2P	DHRS13	SLCO5A1	CTSF	CLIC3	PLEKHG2
C3AR1	PITX1	EPHA7	HOPX	DDN	SYT1	DDR2	KCNE3	CGNL1	IQGAP3	ABI3BP	MFI2	EFHD1	PTGER4	KRTAP10-12
THBS4	EXO1	ELOVL4	SARM1	DNAI1	MEIS2	PTN	S100A14	C1orf116	PRKY	HMMR	IGFN1	ELF3	LAYN	KRTAP10-1
MRAP2	RAMP1	LAT	AQP11	KALRN	DIRAS3	ITGA4	FAM107A	SLC27A3	ZFY	GMPR	TMEM171	GPRC5C	ARSI	KRTAP10-3
PAIP2B	ABCA8	UST	PTPRR	ZSWIM5	BVES	CRYBB1	P2RX5	PLEKHF2	NR2F1	KIF4A	ARHGAP31	TNFAIP2	MARCH4	OR2A14
NPR1	DIO2	SLC6A3	ALPL	BTBD9	DKKL1	TMEM55A	BSPRY	TESC	AUNIP	CEP55	LRRC34	AZGP1	LRRC17	KRTAP10-9
SAG	ADORA2A	SLC14A1	ASIC1	FOXL2	CPED1	TMEM204	PI3	ENPEP	EREG	SPAG5	PPP1R36	REC8	ENPP1	RPL38
AQP4	PLCE1	MSMP	NCKAP5	LYSMD1	MEIS1	FAT4	GCH1	ERBB3	SLFN11	PPARG	ARHGEF34P	HLA-F	KAL1	H3F3A
FNDC1	PIEZO2	KIF7	RNF39	ELAVL3	F2RL2	RORA	TMEM27	SERPINA1	RAD51B	KLHL22	NCALD	C1orf115	PARVB	UNCX
GNG7	LDB2	FAM159A	IGFL3	DISC1	MAP6D1	IQCG	CLIC5	A4GALT	GUCY2D	NFIA	WNT3	MYO18A	DEPDC7	IMPACT
VAT1L	RANBP17	ENTPD2	SFRP4	ZNF415	IGF2BP1	GSDMB	ELL3	KBTBD11	ZNF431	GRAMD1C	CHDH	GALNT14	PAPPA	DUX2
RAB26	VSNL1	TIGD7	KLHDC7B	PRSS53	KCNE1L	CDHR5	CFTR	C1orf226	CXorf56	CACNB3	FHDC1	PSD4	MMP23A	TCEAL1
ZNF385B	FLI1	PLCB1	KIAA1161	ISLR2	EID3	GALNT16	GABRP	CRYM	DAW1	HCP5	MIR4315-1	STXBP2	SHROOM2	SCAND1
GRTP1	SPC25	EPHA5	ADAMTS16	NODAL	RFXAP	CCDC41	FGFBP1	PLLP	LY6K	TOP2A	BHMT2	RAVER1	TCF7	PNMAL1
HABP2	PTGS2	CEP97	TNFSF4	SPEM1	FAXC	C7orf61	VTCN1	MGAT3	TFAP2A	MKI67	NUDT16P1	MTSS1	CBX8	FAM127A
ODF2L	COL21A1	BBS5	DEFB132	MRAP	SHISA7	AIPL1	PLEKHA6	C10orf11	PCDHA11	GNG2	LOC100506695	HES6	TSPAN2	C2orf44
GPR162	PDE4B	MESP2	CXCR5	CDX1	NRXN3	ZNF350	CA9	NYNRIN	FABP3	ANG	COMP	BEX2	CHAC2	NSUN5
AADAT	ANXA10	SEMA3D	KPRP	ADAT2	C8orf48	RASL10B	FOXA1	TMC4	DHODH	CRIP1	DDX43	PDZD2	RBM24	MAGI3
ZSWIM3	C20orf196	GALM	C3orf62	ZNF471	ZNF469	MGARP	EPHA1	REPS2	CEP72	NCAPH	PAX6	FAM83H	LRP8	VPS54
E2F2	PTGIS	ZNF577	LCE1C	F7	POPDC3	FAM171A2	CORO2A	ITGB8	LMNB1	KIF23	ADPRH	LARGE	KRT34	RPL36
FAM65C	AKR1B10	ETV2	PXT1	MORN1	UFSP1	TENM3	ESRP1	IDNK	BIN3-IT1	SKA1	RAPGEFL1	SPSB1	ATL1	SPATC1L
ATCAY	DOK5	MIA	TEPP	ANK1	ANKRD1	BGLAP	F5	CYP2J2	CCDC138	PTGS1	ZBTB46	MYRF	DOHH	UQCRHL
C2orf72	ABCG2	ATP2A3	KRTAP10-4	CDH23	ARL15	ZNF222	PGM5	GAL3ST1	SGK494	NEK2	EPPK1	LRP4	BST1	RPL9
HLF	ANKRD35	ALAS2	ACYP2	ZNF177	GPC2	LTBP1	C2orf88	ABCA3	MTFR2	HHEX	IGLV1-41	LAMB3	PRSS36	IFITM3
KIAA1211L	FAM212A	SOBP	AMZ1	ZNF418	GPR1	ZNF404	ALDH1A2	TMEM178A	POLR3G	DLGAP5		MSLN	STAC	ZNF184
RHCG	CEND1	ZNF501	FAM132A	C15orf37	C1QTNF9B-AS1	HES5	CST6	PPARGC1A	VEPH1	NUF2		OAS1	JDP2	LCE1D
AMBP	RND2	N4BP2	INHBE	ZFP28	HHIPL1	ZNF285	CCK	GRB7		ZNF768		INA	TMEM200A	LCE1F
MAP2K6	LRRN3	HHIP	ABAT	FAM53A	CCIN	AK9	TMPRSS2	RNF157		CCNA2		FAM134B	NFATC1	LCE1A
TMEM88	TIMP4	DPY19L3	SLC46A1	SOX14	DGKB	FOXL1	EXPH5	DOCK2		IGFBP2		ARHGAP27	PAQR9	CHST7
GBA3	ENOX1	XRCC2	RIMS2	KRTAP3-2	CALML6	C5orf54	S100A1	OGDHL		TLE2		AIF1L	XDH	RSRC1
SCTR	PCDH7	KLHL38	ZNF43	C6orf25	PKD2L1	AQP2	LY75	SLC3A1		NCAPG		VSTM2L	SLC35G1	KRTAP10-10
RSPH9	ARHGEF25	PLGLA	ILDR2	LILRA2	DNAH14	ZNF135	CBLC	PELI2		PKN3		KLC4	SERPINB7	PTMS
SNCAIP	CALB2	STON1	MYCL1	HTR5A	KIAA1199	CRYBB3	ZDHHC23	SKAP1		KIF20A		PLEKHH2	FBXO27	RRNAD1
GUCA1B	AGTR1	ZNF280C	SGCD	ZNF347	C5orf46	SPTB	GAL	NAP1L2		GCHFR		TSTD1	GALNT5	UTS2R
CD1D	PRDM8	OPRD1	PCDHGA7	RASGRP4	POSTN	UPK3A	GJB3	NRCAM		CYTL1		USP20	SLC8A1	FIG4
PLEKHH1	HAPLN1	CCDC36	GPAT2	KLLN	MMP16	INTU	TAL1	PPP1R14C		NR3C2		LRRC16A	SCN2A	KLF7
GALNT15	RAB7B	NELL2	ZNF461	FAM181A	FAM198B	ZSWIM1	CLIC6	SPON1		IFI44L		ADCY9	TMEM110	AURKAIP1
RYR3	SDPR	MTHFD2L	ISPD	GPR37	AFF3	LRRC24	UPK1B	GCNT3		TTK		TRIM62	SLC9A7	JUP
PCK1	MARCH3	SWT1	TMEM130	SERINC4	DGKI	RNF150	PKP2	HRASLS		PCSK9		MYLPF	YY2	C15orf40
MFSD4	ISL1	PLSCR4	ZNF682	ADCYAP1	GLI2	THAP2	ANKRD2	HS6ST2		CENPA		WWOX	ZBTB26	KRT33A
SLC23A1	C1orf112	TLR4	CPEB1	ERV3-1	DBH	MICU3	CYP1A1	ENPP3		E2F1		PLEK2	FGF1	NOP16
LEF1	FMN2	NUDT11	SPINK4	OR2T29	RAB3IL1	RIMBP3	PITPNM3	DEPTOR		FAM64A		TRAPPC9	OXTR	CEMP1
GIMAP2	SOX6	SLC43A1	LST1	SLAMF8	PRR16	TRIM58	PPAPDC3	DDIT4L		PHYKPL		C10orf35	ARHGAP42	PLCB3
FUT9	BHLHB9	C2orf54	ASB18	PRH1	HMCN2	SLC16A8	GPR143	CISH		PNMA2		MARCH9	KCNJ4	HOXA10
RNF32	ERCC6L	AGAP9	NSG1	ZNF30	EDNRB	CHSY3	COBL	PPP1R9A		PBK		FBXO41	WNT2B	MLXIPL
GJB5	SPOCK3	FAXDC2	KMT2D	GPR137C	ZNF738	SEC14L5	CLDN6	MERTK		TCF19		TNF	SRGN	FOXC2
LPHN3	ANGPT1	GSTM4	KIAA1462	PARK2	APLP1	KCNT2	IZUMO4	CCDC113		DDX3Y		DENND2A	THBS2	LHB
TET1	EBF1	PPP1R3E	S1PR1	ACSM1	SLC34A1	KIF19	NEFM	MOB3B		ZNF711		LLGL2	PLCXD2	HLA-C
FBXO15	DLX5	HSPBAP1	NKAIN4	FOLR2	PAMR1	WFDC3	GRHL1	P2RY6		AS3MT		PTPRD	FAT3	KRTAP10-8
GRAMD2	FITM1	DNA2	SPNS3	AGBL1	KIRREL3	BEST2	LIPH	RTP4		IRX3		BCL9	GPR124	NKX1-2
PURG	XYLT1	ABHD6	ZNF610	HTR3D	KRT83	CXXC11	KLK10	COL4A4		STEAP1		CYP3A5	INPP4B	VSTM5
FAM131C	OAZ3	LRRCC1	KLHL29	ARL9	MBNL1-AS1	C16orf54	ZBTB42	IRX1		OVOL1		ZBED6CL	ANXA2P3	CBWD1
ITPKA	SRPK3	BTBD19	LTB4R2	MAML3	SCUBE3	NEU2	LIX1	TM4SF18		NUDT6		GUCY1A3	CD274	SPATA31D3
TMEM255A	ECM2	GNB3	FLT1	ARHGAP20	HMCN1	ZNF527	MMP10	TMEM45B		ATAD2		TSPAN12	KRTAP2-3	DSN1
WFDC1	TEK	H2AFJ	SHC4	LOC100287896	FAP	POLN	ELMO3	BEX5		HOXC4		MBD6	FCHSD1	GH1
FOXA3	ST6GALNAC5	STK33	FMO1	ECSCR	MTMR9LP	TIGD1	PRTG	AGPAT9		SAMD5		NFRKB	SPTSSB	GSTP1
DNAH7	TWIST1	APOA5	PFKFB1	IDO2	HS3ST3B1	ACE	STPG1	MESP1		DTL		KCNMB4	EGR3	HBB
ZNF439	NTRK3	ASAH2	XIST	LMAN1L		SULF1	GRIP1	ATP8A1		SAMD13		ERAP2	ITGBL1	COX7C
SLC25A27	PLA2G4A	KIF15	TENM2	ATRNL1		GPR151	ADAMTSL3	SULT1C2		CDK1		FOXQ1	AGAP2-AS1	COL1A1
C1QTNF4	ORC1	GRIK2	SH2D3C	C8orf34		FGF22	EXOC3L4	GAD1		CSGALNACT1		HOXB7	SPRR1A	COL1A2
GHR	CLEC3B	HIST2H2AC	GBX2	FCRLA		PROZ	CXCR4	ABCC6		SPAG4		KCNS3	CCBE1	RPS21
CASP10	PPM1K	LSAMP	EPS8L3	CHRNA4		KDR	FAM189A1	ERBB4		CENPM		HOXB5	GYG2	CST3
BMPR1B	SSTR1	OTTHUMG00000183901	ODF3L2	HMP19		ITGA11	ARAP3	B3GALT4		STEAP2		HERC6	MAGOHB	TIMP1
BRICD5	RASIP1		ANXA8	ESP33		F2RL3	PVRL4	AGR2		OIP5		IL17RD	MFSD2A	ATP6V0E1
SIRT4	KHDC1		ABCC9	ASB9		HVCN1	INHBB	ENPP5		TRERF1		FRAS1	FRMD5	SPDEF
SLC12A1	CCNE2		SORCS2	MBD5		FAM101A	DAPP1	ANKRD6		SDR42E1		HLA-DRB1	DCBLD1	SEPT2
C11orf63	PCOLCE2		GRK4	DDX11L2		PCDHGB2	ULK4	TINAG		ESCO2		PDZK1IP1	ZEB2	NDUFA4
BLNK	CDH10		FAM115C	CCDC17		NAF1	PALD1	COL17A1		TRIM66		CAPN3	SNHG9	LGALS3BP
TLE6	BDKRB1		KCNIP2	DENND1C		SLC13A5	FAM150B	MAGEE1		SHCBP1		LYL1		UBA1
C9orf50	LY96		IGKC	C1orf127		SSPO	LOC100509764	IRAK3		CCDC134		CHD7		MDH1
RTDR1	MDGA1		NFATC2	ARHGAP33		CDH11	RAB25	SLCO4C1		ATP6V1E2		MED12		TRIM28
PDE1B	ZFPM2		LOC100507254	FBXL22		LY9	TM4SF4	CP		PYROXD2		EMX2		CALR
FAHD2B	PLCL1			XIRP1		TSHZ3	KHK	IL18		ARG2		ALPK3		RPS11
CCDC108	GAL3ST4			NTNG2		PTCH1	SAA2-SAA4	PLA1A		EMP2		HOXD1		COX4I1
SYT2	ST6GALNAC3			COL20A1		PODXL2	VNN1	GPR160		ZNF468		TBC1D8		LAPTM4B
RNF175	TUB			SFTPB		C9orf114	IFNLR1	PCDHA1		GCNT2		HOXB9		PLD3
ESRRG	LIN9			EVPLL		RCN3	CALCA	C4orf19		SKA3		PCED1B		PHB2
TTC18	PRSS35			TTC9B		LOC728392	LMO2	ACMSD		HMGN5		PM20D2		C4orf46
ZNF879	CDK5R2			MSX2		MGC4294	GRHL3	NPY1R		PRKAA2		ZNF862		CDKN1A
LRRC37A3	ZNF804A			PGLYRP2		FAM135B	DCAF12L1	CLMN		FANCI		MYO5C		FKBP1A
ZNF816	MFAP4			ZNF808		ATP1A3	LOC729966	PPM1J		KIF2C		ATP7B		MTCH1
PADI4	KAZALD1			CEACAM3		SAMD14	UCN2	PRKCQ		UBXN11		CECR1		CD81
KNDC1	GRK5			TCTE1		LOC100288358	NEBL	ATP6V0A4		IL27RA		C17orf103		BLOC1S5-TXNDC5
DHFRL1	HAND2			RGR		HRH3	LRRN1	MOB3C		IQCA1		PLEKHG1		MAGED2
PTPRN2	MAB21L2			FLJ40448		USP35	C1orf172	PLEKHA7		STOX2		ACSL5		APEX1
ACSM2A	BMPER			DRD5P1		ZNF785	BCL2L15	RRAGD		CA13		EHHADH		SLC25A5
MT1B	CCL7			GYPB		TMEM35	SLC17A1	NMU		DEPDC1		SLC37A1		ILF2
SLITRK5	STARD5					MST1R	LYPD6	PLCH1		SLC2A12		IFIH1		COL6A1
SCN9A	CNTN3					LOC100129717	RAB17	GLDC		LNX1		SEMA6D		PSMB4
GPM6A	CLDND2					FAM69C	KCNK15	OCLN		FAM83D		NHSL1		PRDX2
ZC2HC1C	C6orf58					FGF17	LEMD1	ZMAT1		LCORL		ZC3H6		EPAS1
CLEC2D	KCNJ2					TTYH1	PTAFR	PARD6B		ADCK3		EPHB3		TSC22D1
NEURL2	KCNK2					KLK4	RND1	CLDN23		AP1S3		L1CAM		DDB1
CCDC96	MAMSTR					CCL25	KLK7	HOXA4		SCN3A		KIFC2		SKP1
CACNA2D3	PCDH10					NBR2	FAM105A	C4orf32		APOBEC3B		WDR78		LY6E
SLITRK2	ALG10					TNFRSF1B	RHOV	CTTNBP2		SP140		SYT13		CCT2
ISM1	GABPB2					PDLIM3	DCAF4L2	KCNIP1		PEAR1		GALNT12		BCAP31
ZNF470	KIF14					C1orf21	SLC6A14	FILIP1		PRIM1		HSPA2		FLNA
ALPK1	C22orf15					PPP2R3C	NCCRP1	GATA3		MAP2		RAD9A		ANXA2
PLCD4	C2orf82					ATP6V1G2	AJAP1	C12orf39		HAUS5		CLSTN2		NHP2L1
NSUN7	CYP2A13					SYNM	SLC44A4	ZBTB16		LSM11		EP300		ARF4
ZNF516	HGF					C17orf51	FAM84A	KLF8		HOXC11		MYOM2		AKR1B1
VIPR2	GK					JAM2	FXYD3	SOX13		GAS2L3		FCHO1		TMBIM1
CNNM2	CIDEC					GAS6-AS1	GPRIN2	CNFN		BAGE2		HOXD9		RBBP7
TLR5	P2RX6					MAGI2	EDAR	UGT3A1		GABRE		HNF1B		PDIA6
TDRD6	STAT4					COL14A1	NCMAP	ZFP3		KIF20B		RAPGEF3		DAP
SCUBE1	TRPC4					RAB9B	LINC00254	TMEM56		NOVA1		LPAR2		CTGF
SPATA6L	CEP57L1					SEC16B	SLC2A9	KLHL14		C4orf33		RAB20		DNAJB1
KCNIP4	C4orf50					ZNF599	C12orf36	CLYBL		TBX18		SPTBN2		TALDO1
FAM89A	TSTD2					TDGF1P3	AQP10	SEMA4D		KIAA0754		DSC2		ERGIC3
TTC30B	PCDH18					NKX2-5	SCEL	FMO4		NTNG1		ZNRF3		COL4A2
CXXC4	DLX6					ICAM5	COL4A3	DSCAML1		CCDC125		CACNA1H		SSR2
MDH1B	CD300E					HERC2P4	TSGA10IP	GPX3		HOXC8		TNK1		COX8A
PROX1	MPP7					TRBV9	FGF18	TLR3		BRCA1		RAB36		DHCR24
CDAN1	GDF6					LOC388948	P2RY2	TFCP2L1		SSTR4		BEAN1		IGFBP4
SESN3	HIST1H1A						KIF1A	FLVCR1		GTSE1		RTN4RL1		ARHGDIB
CERKL	FGF7						MACC1	SRSF12		CDKAL1		RHPN2		TUFM
DMBT1	DLX2						ESRP2	USP43		CCDC103		ENTPD3		TXN
FOXE3	FANCB						FGF9	ABCB1		MCM10		BCORL1		SRPR
PTPN7	BARHL1						PRRG4	PDK3		FAM72A		NEFL		DDX17
FAM186B	OPN1SW						ZNF687	SBSPON		RASSF9		WNT7B		TFRC
FGF14	LETM2						TMEM213	PTPRH		TMEM240		EEPD1		GABARAP
CHKB-CPT1B	KCNG1						NIPAL1	SEPP1		GRIN3B		C17orf96		MCL1
N4BP2L1	IFNE						KCNS1	GPR110		GAGE1		CD74		PGRMC1
MSS51	LOC101060681						FAM83B	FRMD4B		SMTNL2		APBB1IP		FSCN1
ZNF385D	AMELY						SAA2	SCIN		LAMA1		DAGLA		MORF4L1
PIWIL2	MEDAG						LRRC31	EPHX4		RNASE13		FAM117B		CYR61
ESPNL	BRIP1						SLC17A3	CATSPER1		SKP2		SENP8		RPS25
BTBD16	ZNF528						EPGN	MACROD2		LYPD1		MFAP3L		CTSK
ENAM	ADAM23						CGN	XKR4		CENPH		SALL1		OXA1L
PTGER1	FITM2						TNFRSF9	CCDC88C		CLGN		AFAP1L2		CBX3
ACHE	HTR7						FGFR2	CDHR1		RIMS3		HELZ2		TARDBP
ELOVL3	TIRAP						FRK	HGD		SPTLC3		ZBED2		IGFBP7
ZNF790	PDE1C						FAM110C	USP44		KIAA0895L		ADAMTS14		RPL18A
AK7	ADRA1B						REP15	FAM3B		UTY		TMEM81		LASP1
MCF2	TMEFF2						PREX2	CHST9		RGS17		WNT4		IARS
SUCNR1	TAF13						RINL	TRIM7		PRLHR		ZBED3		MAGED1
SLC44A5	CTAG2						NLGN4X	FZD3		CHST4		TRIM55		MFGE8
RUNDC3B	C5						C1QL3	SYCE3		CEP128		ALG10B		NDFIP1
CYP4F22	CENPI						TGM1	HOXD3		SHROOM4		BAIAP2L2		HERPUD1
L3MBTL1	KCTD16						ARRB1	ABCB4		PAQR5		GPC4		PSMD3
FAM196A	NLGN4Y						C17orf53	ERC2		NUSAP1		ACSM3		SLC25A39
TRIM69	NCR1						IDO1	TSPAN8		NPHP1		UBN2		MLEC
SNAP25	HIST1H4G						FAM49A	CA2		PARD6G-AS1		TTC9		HADHA
SPATA4	GRIA1						SOX17	TTC29		ASPM		TMEM79		COTL1
PAX9	CSPG4						IDUA	TFAP2B		MND1		EPB41L4A		ATP6V1G2-DDX39B
SPRR2F	PRSS12						VGLL1	PDE1A		CORO1A		FOXO1		CCT6A
TMEM108	FAM111B						DCAF15	SGK2		CDKN2C		ABCD1		PRPF8
CARF	GFOD1						RASL11B	LMX1A		CENPF		KLK5		IFNGR2
ZNF844	CENPP						KRT23	EGLN3		CDCA2		KCTD13		LRP1
ZNF572	RHOJ						ERVMER34-1	SHANK2		GINS2		ADAMTS13		GPS1
AK8	FAM196B						SLC35F3	SUSD3		LPHN2		SHC2		IDH2
NRN1L	RAB27B						GSG1	MARVELD2		H2AFY2		DYX1C1		RPLP1
ZNF718	TTLL11						ZNF165	HNF1A		NUDT13		TGFA		RPS14
TMEM132E	HAS2						GPSM3	IRF6		THAP9		MT1M		THY1
EPHA8	BRCA2						PPP4R1L	FREM2		MREG		BTBD11		RPS8
C1QTNF3	HCRTR1						RASSF6	SGPP2		ANKRD29		SHISA9		TMED10
HIST1H1E	PALM2						CNTNAP2	FOXE1		NDC80		FAM24B		CBX1
HIST3H3	CYP27C1						COCH	RPS6KA5		CIT		PAX2		TMEM109
NRG2	RFX8						RXFP1	MT1A		POLE2		TMCC3		DAG1
C4A	TMEM100						UGT2A3	HHLA3		CDC45		FAM179A		GAS6
IGSF1	KCNAB1						CA3	ENPP4		CCDC149		CSF2		IMMT
ZNF432	ESM1						PRSS16	POU5F1		BDH1		SATB2		CYB5R3
UBQLNL	NYX						ALOX15B	ZNF662		PTPLAD2		ZSWIM4		QSOX1
ZDHHC15	MMP1						RIPK3	IL6R		RGAG4		KRT80		FLJ23867
GPRASP1	CACNB2						PFN1P2	ASIC2		LINC00085		ZNF792		TMEM59
PCDHB3	LCTL						UCA1	LHX1		STAG3		IGDCC4		YWHAQ
KIAA1211	AR						ZNF204P	HOXA2		MANSC1		ILDR1		SCD
HOXA3	C1orf110						ANO9	RASL11A		WDR66		DCDC2		H1FX
LRRK2	PRR25						METTL12	COL27A1		SLC16A7		DNAH5		PSMD2
KIAA1009	FAM43A						KIAA1244	ANKRD45		BUB1		UGT2B7		COPZ1
FZD9	FBLN5						RGN	SCAND3		MAP3K8		SLC44A3		CD9
ZAR1L	COL8A2						MST1L	COLEC10		CDC25C		ZBTB22		CLSTN1
TFAP2E	ZIK1						NR1H4	RSPH1		PTCD2		HOXB8		KDELR2
GHRHR	FAM26E						GDA	DNAJC22		LOC100996506		DZANK1		PPM1G
PLXNC1	MAB21L1						PTGDS	NLGN1		F2R		SP2		RAC1
BAIAP3	FSTL5						ALDH8A1	LRAT		HMHA1		ZNF496		VKORC1
TREML2	ST3GAL6						TBX2	C20orf195		PRG2		FHIT		TBCB
WDR31	PDGFRA						IL13RA2	TOX3		TTC40		PARP11		SF3B2
FAM20A	CCDC152						OXCT2	RLN2		ZNF571		RPS6KL1		HLA-DPA1
NKX6-2	LRRC4C						CNKSR1	KRT84		APOL2		LSMEM1		CAV1
C1orf168	CCDC85A						LINC00035	PCDHA5		ZNF280B		SRCRB4D		PMP22
GAL3ST3	SND1-IT1						PRR15	IQCD		PRR11		C4orf26		MAPRE1
LOC101060527	DLEU2						LCN2	EHF		PTTG3P		SLC16A12		MYL9
KLHDC1	TSLP						MIR205HG	TNFRSF10C		FGF4		LYG1		DYNC1H1
ZBTB10	NCRNA00185						KL	UGT8		RRM2		RIMKLA		YWHAH
PABPC5	MPP4						LINC00472	RBM47		CADPS2		RASAL1		RBM38
EOMES	PDE7B						BHMT	MGAT4A		PLCD3		WNT10A		PSMB7
TMEM233	SLC22A7						PF4	TCTN2		MCTP1		CBLN3		TFG
ZNF345	CCRL1						LOC554223	ZNF253		CPS1		FIGN		ANAPC5
ALX4	MYO15A						ULBP3	CLDN10		ABCA7		KCND1		PPP1R11
XKR6	LOC100996481							TNIK		KIAA1671		VAV3		SPARC
OVGP1	COL18A1-AS1							CLDN16		FAM161A		ZNF160		SF3B5
DNAAF1	PAPPA-AS1							KIAA0895		NLRC5		SYTL2		PPIB
MIA2	KY							TMEM163		KIF26B		RASAL3		ATP6V1H
ZNF570	KCNQ5							ZFP2		PFKFB2		FGF11		ARPC1A
ZNF630	ANXA2P1							MIP		BLM		CHRM3		PLOD1
ZNF619	SCN8A							HOXD4		TRMT44		CD40		TMX2
LOC101060650	MIR17							SLAIN1		BARD1		ZNF425		BTG2
COX6B2	SIDT1							CDKL1		SNORA45		HOGA1		NDUFAB1
NKX3-2	CLSPN							KCP		RPL27A		IGSF3		RNF130
SHH	LINC00341							CNR1		CYB5R2		SYTL3		SDF4
C15orf53	MIR143HG							ITM2A		VSIG10		B3GNT4		CRYAB
OR7D4	ADTRP							RGL3		LOC728407		ZNF709		UFC1
KAAG1	HSPB7							GAREM		NTF3		PTHLH		RNF114
PACRG	TMTC1							CD83		TRIM45		CLEC4F		SH3BGRL
STRA8	THBD							ALDH1A1		SPC24		IGSF22		RPL11
SLC29A4	NPTX1							LRRC6		CASC5		APOL6		ALDH2
ST8SIA4	METAP1D							ZNRF2		LOC100862671		ZNF2		LAPTM4A
CDON	TBX15							PPP1R1C		LOC100506965		SCAPER		MAF1
ZFP14	FANCM							NUP210		ASAH2B		HSD17B7		TMEM14C
ADCY5	CCDC81							MXRA5		LOC399491		OGFRL1		SERPINE1
EPOR	EGFLAM							SH2B2		RPL3		LRRC8B		UGP2
LRRC2	CHI3L2							TTC39A		LOC100652902		SLC24A5		LPCAT1
HUNK	CHI3L1							LINC00312		SNORA33		RNF180		TTC3
ZFP37	NDP							C14orf105		SNORD8		TBX1		ATP6AP2
SMAD9	GCGR							DNAJC6				C3orf72		RTCB
FAM83G	MIR3651							CCL28				FMNL3		ADIPOR1
PPP4R4	HTR7P1							GOLGA6L10				AFAP1L1		TXNRD1
TLX2	VGLL3							POM121C				KCNMB3		FSTL1
ARIH2OS	TWIST2							LOC254896				ZNF382		PCOLCE
LINGO3	PGF							KIAA0040				SAA1		RTFDC1
APAF1	STEAP1B							ANO4				LCE2B		VDAC1
COL9A1	ABCA6							IFT140				TBC1D16		COX5A
C6orf170	LOC100131541							HLA-DMB				HS3ST1		GLB1
EVX2	LOC100508226							SLC52A1				SLC22A15		SLC39A1
DGAT2L6	MGC24103							PDZK1				ZNF667		ERRFI1
SLURP1	AC018804.7							CALCRL				NANOS1		RPN2
GPR31	DDTL							XRCC3				PAQR7		TMEM189
OR10Q1	LOC100507117							SCNN1A				RNASEL		STARD7
OR51I1	LOC100130430							CTSL2				MFSD6		PSMB8
CGB1	LOC100134259							NPM2				FAM188B		TPM3
OR4X1	LOC100129961							HAVCR1				C9orf169		PSMA5
LIN7A	SNORA77							HOOK1				TMEM86A		DCTN1
ONECUT3								CASP1				CELSR2		IFITM1
C5orf49								CCDC181				CTC1		WDR83OS
SYCP2								SPINK13				N4BP3		JUNB
C7orf63								SNCG				TLL2		CCNG1
ADM5								GLB1L				SOCS2		NCSTN
DNAJC28								SMIM6				QPCTL		NAP1L4
FRAT1								MIR631				TVP23A		PRNP
ZNF214								C6orf52				ZNF296		C12orf57
HSD17B2								BEND5				KCNH1		CREG1
THSD7A								PCDH20				ZPLD1		KRT7
ZNF420								KLHDC7A				MBOAT1		PPA1
SERPINF2								DENND2D				KCTD4		ARPC5
TP53I11								HERC5				MAP3K13		CD164
HAPLN2								EFHB				ZNF354B		ZFP36
TMEM196								CCL3L1				CLEC4E		CIRBP
FLJ39632								WDR27				PDE10A		COX7B
GRIA3								LPIN3				KIRREL		NOLC1
RHBDL2								DMRTA1				B4GALNT3		SEC16A
ZNF497								CAPN12				TLL1		WDR6
MAP7D2								ANO8				ITGA1		PFN2
BMS1P4								GPR87				ANKRD34B		ITGA5
SP8								LIPC				LOC100132832		MGEA5
TP53TG3								ISG20				VMAC		CTSC
ZSCAN1								PIWIL4				PAK6		AKR1C3
CHRM4								RNF144A				ELOVL7		NRD1
ZBBX								KIAA1804				ZNF235		LOC101060281
LPA								C1orf186				NLRP3		MSN
IQCC								SLC34A2				PARD3B		ZNHIT1
SLC22A8								HELLPAR				PDE6B		CDC37
ZNF487P								TLR1				EPDR1		C1orf43
DAPK2								C22orf46				RASSF2		GOLM1
LRRC27								FAAH2				FAM84B		ITM2B
LOC728175								CDKL2				ITPR2		OAZ2
DFNB59								AMY1A				ITPR1		ITGB1
BRSK2								ZNF883				IGFBPL1		PSMB3
ZMYND12								UBXN10				CPNE8		NIPSNAP1
SLC38A11								KCNQ4				CYS1		TMEM123
RP1								SLC18A2				LRRN4		CASC3
TIE1								HOXB-AS3				ATAD3C		SNX3
FRMD3								ZNF506				ATP8A2		PPAP2B
PHACTR1								DSTNP2				ZNF117		RCC2
EPHX2								HERC2P9				SPAG1		ATP5J
CCDC30								NBPF8				CXorf23		KIAA1191
MS4A4A								WASH7P				CTBP1-AS2		MINOS1-NBL1
RGL4								LOC157503				TLE1		SSRP1
CPAMD8								KCNT1				ARHGAP26		DPYSL3
NPIPB6								LILRP2				NOG		ATIC
ST8SIA5												FAM83C		UBL5
TMPRSS9												SYNE4		RGS2
PPIL6												LAIR2		TTC1
NPY5R												PKLR		RPL36AL
CHRNG												RPS6KA1		TBC1D14
CKLF-CMTM1												TMEM144		AP1M1
SNX22												GGT1		DUSP1
PCDP1												KCNJ16		ACAA2
KIAA0226L												HPGD		SIRT2
ZFAND4												HOXB6		SET
CRYGS												LAMA3		MRPL13
C4orf47												OR51D1		IMP3
KIF17												OR11L1		HSPB8
LEFTY1												C2orf81		LUZP6
RFX2												CCDC154		HNRNPH2
PTK6												INCA1		EEF2
LOC154761												SEMA6A		PRH1-PRR4
GDPD3												RNF214		PLOD3
MYO7B												ITPR3		ATP6V0C
ZNF34												CHMP4C		MRPL37
CCDC135												LPAR6		TUBG1
SEC31B												PRRG2		STOM
FER1L4												DTX4		MANF
NRG3												C15orf48		LUM
UNC5CL												NRBP2		WDR45B
TUBBP5												BMP2		PRRC2B
CLVS1												ZNF436		ANXA6
HYDIN												TNFSF10		PPP2CA
KMO												ZNF780A		SEPW1
CYP39A1												SYT12		STARD10
ADCY2												MMP7		PYGB
EFHC2												SIPA1L2		TRIP12
DARC												SBK1		MLLT6
FAM157A												TUBB4A		HIGD1A
KDM4D												FAM53B		TRAP1
TSHZ2												PLBD1		PSMC3
LOC728819												CHST15		ZFP36L2
RP1L1												SLX4IP		LRPAP1
RPS6P6												SALL2		BUD31
KIAA1984												MGC39372		SYPL1
CAPS2												ZNF311		NOP10
RNF212												PAPLN		PRMT1
FLJ16126												PANK1		HMG20B
PTCHD4												C8orf31		M6PR
SDHAP3												MAP7		PLS3
C19orf45												ZFHX2		SURF4
ABCA11P												LOC440173		RUVBL1
GLP2R												C1orf158		PSMA3
CD33												PASK		HEXB
PCOLCE-AS1												MOBP		NEU1
IGK												FLJ14186		SDHC
ZNRD1-AS1												PPFIA2		MAPK1
HNF4A												PLEKHG3		PTPRF
IGKV1-39												ITGB6		EFEMP1
												HOXB3		PLAT
												TMEM139		ATP5G2
												CYP2S1		DDX47
												ABO		C6orf48
												KLHL3		PRCP
												CDHR3		NCKAP1
												SNX10		RIC8A
												TMEM140		ACTN4
												PIK3C2B		CDIPT
												ZNF554		DDAH2
												OLFM1		PTPLAD1
												GLB1L3		ATP6V1F
												ATXN7L1		MRPL41
												MT1JP		TINF2
												SLC45A4		UFD1L
												PROM1		ZFAND3
												C16orf46		OLFML3
												FAM71E1		ATP5H
												THNSL2		COMMD7
												GOLT1A		P2RX5-TAX1BP3
												ADSSL1		CDK2AP1
												RIN3		PITPNA
												CUL9		DAP3
												PLEKHM3		TMEM248
												IL16		PIP4K2B
												IKZF4		ATP5I
												ARHGEF5		PYCR2
												ANO7		IFI27
												NAA16		NGRN
												YPEL1		SCARB2
												ADHFE1		TNIP1
												SFMBT1		SUCLG1
												NPFFR2		COASY
												STARD9		PSMC2
												PHYHD1		DDX23
												MRVI1-AS1		DDX3X
												CTSH		FAM96B
												PMEL		MYO6
												CLEC18A		CD44
												RALGAPA2		CD24
												C8orf4		SH3BGRL3
												NACC1		PGRMC2
												HOXA1		SEPT9
												LOC100506603		GSS
												GPR153		TRAM1
												BMP8B		PLEC
												KIAA1958		SH3GL1
												MPZL3		SDHAF2
												ACTR3C		SGK1
												ZNF396		TUBB6
												PKD2L2		PPP1R7
												CDH22		TAGLN
												TTLL3		NBEAL2
												PTCHD1		KHDRBS1
												GDPD1		PSMB1
												EME2		TSG101
												OTTHUMG00000170856		RALB
														KCTD12
														MBTPS1
														CNDP2
														ARL6IP5
														PEPD
														RPL7
														SREBF1
														NCBP2
														ACTR10
														SPTAN1
														ABHD17A
														NEDD8
														LOC100128775
														EPRS
														PFKP
														MTFR1L
														VGLL4
														BRK1
														AIP
														VPS11
														DUS1L
														ADNP
														YPEL5
														ATP5G1
														JTB
														COX7A2L
														MCM2
														SPG7
														ID2
														MRPL16
														NOSIP
														NDUFC1
														CAB39
														FAF2
														HYOU1
														RBM5
														DYNC1LI2
														TNFAIP1
														TMEM258
														CMTM3
														RAB31
														RAD23A
														ADRBK1
														GOLGA7
														SELT
														NDUFB9
														ARF3
														SLPI
														GPAA1
														SLC25A29
														BABAM1
														RPS5
														PPP2CB
														FAM168B
														RGL2
														C21orf33
														TRIB1
														GBF1
														LAMC1
														STMN3
														EFTUD2
														PRDX4
														FAM162A
														TNC
														SLC37A4
														VAMP2
														DESI2
														PIM3
														ATP6V1B2
														HSBP1
														ELOVL5
														CALCOCO1
														WDR77
														AHSA1
														SF3B1
														PXDN
														AKT1
														SNW1
														CKS1B
														KLF6
														SGTA
														RAP1A
														ATG3
														PCNA
														MPZL1
														TOMM22
														XPNPEP1
														STAMBP
														POR
														ZFP36L1
														NDUFS6
														PDIA4
														WDR34
														API5
														NAT10
														ZYX
														BAG1
														IGF2R
														FSTL3
														MTOR
														MVP
														TMEM30A
														SMS
														SIGMAR1
														PDCD6IP
														CHMP7
														TRAF3IP2
														PMEPA1
														PAFAH1B1
														B4GALT1
														BAHD1
														RNF40
														LBH
														CIAPIN1
														LOC100505828
														NUDC
														MRFAP1L1
														CCDC28A
														LMNB2
														SYVN1
														P4HB
														METAP2
														C5orf15
														VPS25
														MED15
														ALCAM
														ABCB6
														SEC13
														VWA9
														SETD2
														ID1
														ADIPOR2
														UBE2Q2
														PISD
														PFKM
														ASNA1
														NDUFA8
														GLUD1
														VPS28
														CITED2
														HIBADH
														PLXNB2
														PRPF3
														E2F4
														PRKAB1
														EIF2S1
														SEC61G
														CKAP5
														LIMA1
														MPDU1
														TMEM167B
														CTNNBIP1
														RAE1
														MGAT1
														ARHGAP1
														RAB6A
														PES1
														PPP1R16A
														WASF2
														TOP2B
														TMED9
														RBFOX2
														ECE1
														RERE
														RHEB
														AP2B1
														LEPROTL1
														UBE2A
														AK1
														KRTCAP2
														SLIRP
														POLR2E
														ENSA
														CBX5
														COL18A1
														FURIN
														PAPD7
														GLO1
														VAMP3
														RABAC1
														ESYT1
														BLOC1S1
														HNRNPA0
														G6PD
														CARS
														FLOT2
														CLPTM1
														ITGAV
														ACSL1
														SRSF6
														ABHD14B
														ATXN10
														UQCR11
														CYBRD1
														LSM3
														MRPS21
														MRPL15
														CYTH2
														MAP2K2
														IGBP1
														RPS3A
														CARKD
														PRKCDBP
														ICMT
														CLK1
														GJA1
														DNAJB6
														RPL28
														RBX1
														PRCC
														INSIG1
														NDUFS4
														EFNA1
														LOC101060373
														ZCCHC3
														BACE2
														EFCAB14
														TMEM214
														HSPE1
														TOMM34
														STARD3
														NDUFA11
														FUT5
														TMEM167A
														PRC1
														FAM96A
														CNIH
														FAF1
														ASNS
														PRR13
														SUMO2
														FAM89B
														VPS26B
														PTK2
														PRKCZ
														GRN
														TOMM20
														MPC2
														CCT3
														CCL2
														TGFB1
														RAB11FIP5
														BAZ1B
														BACE1
														ADH5
														GPR56
														WBP1L
														AKR7A2
														MRPL1
														TP53INP2
														SELENBP1
														EIF4EBP2
														HTRA1
														LGALS9
														MET
														RPS4Y1
														ALDH18A1
														MT1E
														NDUFB8
														C1QA
														UNG
														SPTBN1
														PCDHGA1
														PMF1
														USP39
														SLC39A13
														MNAT1
														SCD5
														RAPGEF1
														RAD21
														TAF7
														USO1
														POLR2L
														RNF181
														KEAP1
														COMMD4
														PRAF2
														COMT
														NUDT9
														DDX56
														RFTN1
														MYO1C
														RHOBTB3
														MRPS35
														TUBA4A
														NELFB
														RFXANK
														GBA2
														SIAE
														NIF3L1
														ISCA1
														UQCRB
														GNL2
														RAF1
														PUM1
														STRAP
														LARP1
														SPINT1
														GRINA
														UNC119B
														STK38
														WDR59
														PIGT
														SIVA1
														MAP4
														CHMP4B
														ADRM1
														PIR
														CUL3
														AKR1A1
														GTF2E2
														SRRM2
														MOCS2
														ADD1
														VPS37B
														SDR39U1
														C10orf10
														PFDN2
														LOC100130872
														GSTK1
														ELAVL1
														PPT1
														SZRD1
														PRSS8
														TNNI1
														PSMC1
														DRAP1
														FGFR1
														HES1
														LRRC49
														RHBDD2
														PSMG3
														TNS1
														STRN4
														AIMP2
														SDCCAG3
														PRRC2C
														NOTCH3
														RPA1
														KDM3A
														CCDC6
														SDC1
														TMEM43
														CYSTM1
														G3BP2
														DYNLT1
														PDZD11
														AXL
														TMEM165
														BTBD1
														SLC44A1
														SEC24B
														CHMP1A
														KBTBD2
														STOML2
														TCEB2
														PFDN5
														AP2S1
														ABCF3
														RPLP2
														TSPO
														REEP5
														MRPL36
														SS18L2
														TNPO1
														CDK2AP2
														XPO1
														ANAPC13
														KIF3B
														IER5
														ANGPTL4
														FXR2
														TMEM50A
														AARS
														EMC7
														COL4A1
														PSMB10
														DTYMK
														ERLEC1
														TTC19
														HM13
														DHX40
														UBE2Z
														EML4
														TRAF4
														HNRNPH3
														GRAMD4
														KIAA0247
														GDF15
														ID3
														MTHFD1
														RAB1B
														PIGY
														ACIN1
														ZNF106
														SLC39A9
														ABR
														GOLGA3
														NPEPPS
														TSPAN6
														HBP1
														CMAS
														SNAPIN
														CCNDBP1
														PRKACB
														TRIM44
														ARL2BP
														DDR1
														ADM
														TCEAL8
														ARHGAP17
														CTSB
														NINJ1
														GLA
														AKT1S1
														PHF1
														DPY19L1
														ADCY6
														PLK1
														TPM1
														EMC3
														ERH
														SPSB3
														IRF1
														RNF185
														PRPF19
														PDRG1
														MSRB1
														GRAMD1A
														SLC6A8
														TJP2
														FAM60A
														AFF1
														CD99L2
														GNS
														TPGS2
														RNF7
														DHX30
														CASP4
														PGC
														NSMF
														IQGAP1
														UBQLN2
														CHERP
														C11orf68
														SORBS3
														RAI14
														EPS8L2
														EIF1AX
														CLDN4
														TBL1XR1
														TRAK2
														B3GNT1
														TARS
														DKFZp686K1684
														CCNB2
														MYL6
														IFI16
														LBR
														NDN
														FADD
														SETD5
														PLEKHA2
														CSNK2A2
														ITPA
														CDC16
														SIN3B
														SLC2A1
														ENOPH1
														CUL1
														ATPIF1
														BDH2
														RPS19BP1
														NPC2
														ATG9A
														XPOT
														TM7SF3
														PRRC2A
														DHRS3
														CTDNEP1
														CDV3
														UBE4A
														CASC4
														DNAJC13
														STIM1
														SLC43A3
														HIATL1
														IMPAD1
														COPG1
														B4GALT3
														SUPT7L
														MRPL51
														ETFA
														LOC101060431
														TMEM184B
														NISCH
														SLC1A5
														FEM1A
														UTP18
														PHC2
														GAA
														ADCY3
														WDR46
														C14orf142
														TSTA3
														B4GALT5
														MAD2L1BP
														ZZEF1
														CTR9
														BANF1
														VPS45
														HEXA
														C9orf123
														TOX4
														ISG15
														PPIE
														ARL3
														TGOLN2
														PITHD1
														RNASET2
														NR2F6
														PGAP3
														DDAH1
														NAGK
														PDIA5
														CLEC11A
														PURB
														EXOC3
														TBC1D5
														DGCR2
														CCDC80
														SOD1
														UNC45A
														NUPR1
														SEC61B
														HMOX1
														TRIB2
														ADPRHL2
														EXOSC5
														YIPF3
														TWF1
														TM9SF3
														SRXN1
														NANS
														DPH1
														TMEM126A
														CTDSP2
														AAAS
														POMGNT1
														FAM3A
														PPM1F
														NRP2
														MRAS
														NSF
														GLRX3
														NSFL1C
														SLC35A4
														MIEN1
														CMSS1
														CDC34
														PNKD
														GTF2B
														HMGCS1
														LOC100996626
														AREL1
														CIC
														WSB2
														TSPAN4
														RHBDD3
														RASA1
														GUCD1
														YTHDC1
														FKBP9
														POLDIP3
														BNIP3L
														MCFD2
														ATP6V1E1
														SNRPF
														LAMTOR2
														OCIAD2
														ATP1A1
														TMEM222
														SDF2
														MRPL23
														CXCL5
														GLYR1
														BAP1
														PACS1
														KIAA0141
														HDAC5
														RNF13
														GADD45A
														MTMR4
														GID8
														TCERG1
														C11orf95
														CLDND1
														DES
														SSR1
														CORO1C
														RPL5
														CECR5
														DECR1
														SMARCD2
														CPQ
														GREM1
														DIP2B
														KTN1
														AEBP1
														LZTS2
														ZFAND6
														ATP8B5P
														VPS52
														TSPAN9
														PRPS1
														RBM39
														CDKN1B
														EIF4G2
														TCTA
														COX6A1
														HSPH1
														NAA20
														RPA2
														HIST1H2BK
														SLC38A1
														GRHPR
														PSMB5
														PDLIM5
														PCM1
														REPIN1
														ETHE1
														SUPT16H
														CERK
														PDXP
														P4HA2
														C6orf106
														PPP1R12B
														SH3PXD2A
														ANPEP
														CLN6
														SAR1A
														AHNAK2
														MAFG
														PCSK1N
														CDC42EP4
														HARS
														COG4
														LANCL1
														PTPN1
														C11orf31
														USB1
														APMAP
														PLAU
														NME1
														ACP1
														ZNF593
														NDUFB3
														CLTA
														RRAS
														SLC29A1
														RANGAP1
														KDM2A
														TRPC4AP
														BCL2L2
														IRF9
														ABL1
														SNX27
														STAT5A
														EDC4
														OCRL
														PDS5A
														GTPBP2
														MEF2D
														DNAJA1
														LOC101060503
														OST4
														RAB5B
														MEST
														SCFD1
														MRPL14
														POLR1D
														DPM2
														DNTTIP1
														SEL1L
														RSAD1
														GOLGA2
														RXRB
														NEO1
														NSMAF
														ATP9A
														STK10
														NFIB
														PPP3CB
														EXTL3
														CBFA2T2
														CDR2
														EP400
														MKLN1
														RPS7
														AMD1
														RBBP4
														MAEA
														YTHDF2
														LSM4
														EIF1B
														TMEM66
														MRPL20
														NAE1
														NDUFB11
														HSPA4
														PIM1
														STX5
														CCDC142
														AMFR
														C7orf50
														ATPAF1
														CAMK2G
														FPGS
														SNAPC2
														COL5A1
														MAPK14
														THRAP3
														URM1
														ASAP1
														WASL
														HLTF
														POGZ
														PI4KA
														YTHDF3
														SQSTM1
														MAP2K1
														JAM3
														SRSF7
														LRPPRC
														PDAP1
														ADIRF
														IARS2
														WDR75
														GNL3
														FBXO7
														IKBKAP
														HAUS1
														DTD1
														AGPAT6
														SEC24D
														OAF
														UPF1
														EZH1
														NUDT16L1
														KLF9
														BMS1
														PTPLB
														HMGXB3
														TRIM27
														RBM6
														CUX1
														SORD
														PTGFRN
														SUPT4H1
														FOSB
														ADD3
														RBP1
														NCAPH2
														RPRD1A
														EAPP
														PCBD1
														FEZ1
														RTF1
														GCN1L1
														GPC1
														C9orf69
														BCL2L12
														SNTA1
														ZC3HAV1
														CHD1L
														DNAJC3
														SLC25A25
														SRPRB
														PUF60
														FOPNL
														RNF34
														MT1G
														SEPT11
														LSM2
														C3orf37
														FN3KRP
														ARIH2
														CHTF8
														DDB2
														ZNF212
														TIPARP
														FAH
														ARF6
														SCAMP3
														TDP2
														FAM120AOS
														RPP25L
														SH2B3
														ANO6
														WIPI1
														MLST8
														DNAL1
														SLC35A2
														LOC101060541
														CHMP3
														GNB1
														PRDX5
														SNRPD3
														ECHDC1
														CDCA7L
														TOP1
														EPS8
														ARFGAP3
														JAGN1
														BYSL
														DHPS
														DSTN
														MRPS2
														ASCC2
														NEK7
														NLGN2
														MRPL39
														CHPF2
														NSUN2
														LXN
														NFAT5
														TTC38
														EPT1
														PRKCA
														LAMP2
														FKBP10
														PDHA1
														C19orf10
														HARS2
														CORO1B
														GP1BB
														TDRD3
														DYNLRB1
														SSNA1
														TMEM129
														IMPA2
														SLC25A36
														HAGH
														NUB1
														CANT1
														TRAM2
														EXOSC10
														CIRH1A
														SEPT8
														ANXA1
														HSD17B10
														REXO2
														OCIAD1
														LOC101060433
														PTTG1
														TMEM50B
														RDX
														SLC25A20
														UBA2
														MAN2A2
														TMEM259
														VEGFB
														RYBP
														WRNIP1
														NFKB1
														MAPK3
														POLR2A
														MRPS5
														MPRIP
														INTS12
														BTBD10
														LOXL1
														FNBP1L
														DERL2
														SETD7
														POM121
														ABLIM1
														SLCO2A1
														DTX3L
														NQO1
														CPSF3
														NECAP1
														PFN1
														PPP1R3C
														SFN
														VPS26A
														VAPB
														PSMD10
														SCAP
														CLPP
														EXOSC8
														CNOT1
														CENPB
														GNAS
														SMPD1
														SLC20A2
														SECISBP2
														TRIP4
														RNPS1
														VMA21
														MEN1
														SUCLG2
														MAST2
														KLHDC8B
														KIF13B
														OXSR1
														PXN
														EPHA2
														LSS
														FOXN3
														SUCO
														TBL2
														NDUFC2
														BIRC2
														KIAA1279
														KLHL9
														COX6C
														MLH1
														RHOG
														SDC4
														UBE3A
														CSTF3
														MRPL24
														GPR107
														MCMBP
														SMG9
														SPRY1
														GIT1
														CMC4
														SPRED2
														EZH2
														CD109
														PIEZO1
														KLHL12
														TSPYL4
														POLA2
														POLR2K
														IWS1
														NDUFB6
														SF3B14
														EIF2B2
														SLC39A3
														CYFIP2
														AVPI1
														UNC13B
														GNA13
														MICU2
														RBM15B
														JAK1
														RNF19A
														MED27
														ANKRD13A
														CEBPG
														TYSND1
														ARIH1
														DCAF8
														RB1
														KIFC3
														VPS13D
														PTPN18
														LPCAT4
														MTFP1
														SDHAF1
														PALM
														CHST10
														FNDC3B
														ST6GAL1
														ASAH1
														RAB1A
														HN1
														SQLE
														PFKFB3
														ZCCHC24
														PCYOX1
														FUCA2
														ACOT7
														MARCH6
														MCTS1
														CD320
														HUWE1
														SEC14L1
														RALA
														NDUFV1
														G6PC3
														MGLL
														ATMIN
														PDE6G
														LCMT1
														OTUB1
														THRA
														PLEKHB1
														GYPC
														KIF1C
														USP15
														DHX35
														PHF5A
														THYN1
														CLUH
														AAR2
														APPL2
														FAM219A
														ZDHHC3
														ZER1
														ATF5
														NTN4
														CASP3
														ZSWIM8
														RNF103
														EXD2
														SEPN1
														KIF3C
														ST3GAL4
														ZBTB5
														TNRC6A
														TOB2
														SLC4A4
														DBI
														LTBR
														TSC22D3
														EIF4E2
														MIIP
														TEX10
														GLG1
														SRSF4
														PDCD6
														ETNK1
														CDK7
														PLEKHJ1
														FARSA
														QRICH1
														CCDC167
														ZNF282
														NAGLU
														ZSCAN18
														TSSC4
														PSMG1
														DHX29
														EBP
														EGR1
														DUSP5
														PSME4
														ZNRD1
														LINC00921
														KANK2
														PPFIA1
														ATXN7L3
														ZNF512
														ZHX3
														PTPN12
														CHAMP1
														GNAI2
														ECM1
														PTP4A1
														MMS19
														MAGT1
														ASF1B
														ZCCHC17
														IER3IP1
														STAU1
														FAM136A
														IGFBP6
														BIVM-ERCC5
														WFDC2
														SRRT
														YAP1
														FOXK2
														FOLR1
														TBK1
														DNAL4
														ERMP1
														SMIM3
														U2AF2
														EIF2B1
														FNBP4
														NUMB
														COA5
														SC5D
														ZDHHC18
														DCPS
														MOGS
														STK39
														PATL1
														TCF3
														KCTD2
														MED11
														KRAS
														TYW1
														TMEM216
														FAM20B
														FAM219B
														METTL3
														ACP5
														FBXL3
														GGPS1
														PITPNB
														APOC1
														MRPL40
														C17orf49
														SUN1
														SIDT2
														DNAJC7
														CBX7
														NR4A1
														NUP205
														MPLKIP
														C10orf54
														ZMYM3
														NCOA5
														CDC25B
														MYLIP
														CPNE2
														STX18
														SLC25A22
														MRPL4
														IRS2
														ZMAT5
														ADARB1
														LRRC20
														SSFA2
														IFT52
														IL1R1
														NCOA7
														PUS1
														RAB11A
														ATP6V0A1
														CHURC1-FNTB
														PPIL1
														MDK
														DCAF12
														SNRPE
														MED17
														RAB11B
														ITPK1
														GLRX
														BASP1
														RPL27
														TBC1D23
														LSM1
														BTBD3
														UTP11L
														TYMS
														TTYH2
														NME3
														C11orf48
														S100A4
														PVRL2
														TCTN1
														MYO1E
														NCOR2
														IL4R
														MAPKAPK3
														BCL2L11
														ATP2B4
														LYN
														SHKBP1
														TNKS
														TPCN1
														RAB11FIP1
														BIVM
														NPRL2
														RNF38
														MEF2A
														ENDOD1
														IFT20
														CD59
														RELA
														IPO5
														DLD
														SF3A3
														SRP54
														METTL13
														NFS1
														CFL2
														ATP6V1A
														AIMP1
														TK1
														ARL2
														CDK5RAP1
														PRPS2
														PDXK
														EMP3
														DKK1
														TTC27
														DGCR14
														HPCAL1
														ATG5
														APH1A
														PRADC1
														HDAC3
														THTPA
														NMI
														KLF13
														MCRS1
														UGT1A1
														PPP1R15B
														RBL2
														PRDM4
														MYOF
														KMT2B
														RFWD2
														C2CD5
														C1D
														DDX50
														B3GNT9
														CMTM4
														FERMT2
														CDCA5
														FCHSD2
														UHRF2
														BNIP1
														FOXJ2
														C14orf159
														VEZF1
														ATP6V0D1
														LHFP
														KPNA3
														BTD
														PRICKLE4
														TOE1
														COQ6
														TMEM9B
														PYCR1
														DDA1
														RAB22A
														HNRNPAB
														GSPT1
														SMIM12
														BCS1L
														R3HDM4
														KTI12
														PRPF4B
														CAPRIN1
														SLC25A42
														KIAA0146
														KIAA0430
														TBC1D13
														HINFP
														PPP1R10
														ABHD4
														URGCP
														CCDC130
														ANKRD27
														NOTCH1
														ERF
														ACACA
														SMAD3
														HNRNPUL1
														TAX1BP1
														EIF3L
														IFRD2
														NDUFB4
														RPRD1B
														TRIAP1
														NDUFV2
														EIF4EBP1
														MRPL45
														UBL3
														FXYD5
														HK1
														CDKN2A
														NME1-NME2
														SEMA4B
														TACC3
														CCDC25
														PAFAH1B3
														PDLIM2
														GSE1
														HEG1
														TMUB1
														ACADSB
														LRP11
														SLC16A2
														SLC25A10
														ACAP2
														SESN2
														WWC3
														SGSM2
														NAPB
														TSPAN3
														SCAMP4
														GRB2
														NHP2
														DAZAP2
														RPS9
														TUBGCP2
														CNOT7
														S100P
														TUSC2
														NLRP2
														VPS33B
														ERP44
														USF2
														PEG10
														COIL
														HS6ST1
														ST6GALNAC6
														LYPLA1
														FDPS
														ZZZ3
														LAMA5
														NRBF2
														DHRS7B
														WDR5
														LOC401127
														PRKAG2
														DGKZ
														PARP4
														AIFM1
														C2orf68
														ZHX2
														ZFYVE20
														NUDT2
														TRIM26
														PREPL
														JUN
														TGM2
														PNP
														NUDT21
														RFC3
														BZW2
														TMBIM6
														NDUFAF3
														GPKOW
														C14orf166
														NONO
														ECSIT
														TST
														CLPTM1L
														TMEM115
														CCNB1IP1
														SMARCA5
														ACD
														HSDL2
														SOD3
														EMD
														ZNF32
														PPP6R1
														SASH1
														ATPAF2
														NSUN4
														MAPK8IP3
														SH3BGRL2
														AGBL5
														NAGA
														INPP5K
														SLC43A2
														STK11IP
														SLC39A11
														ELMOD3
														NCK2
														NECAB3
														USP33
														GLIS2
														ABHD2
														IDH1
														MID1IP1
														UBE2N
														H1F0
														EI24
														ORC3
														FABP5
														SRP68
														REEP4
														EXOC1
														MRPL54
														UBE2Q1
														GPCPD1
														LOC100996657
														PSMG2
														UBE2L3
														TSPAN14
														SQRDL
														TAF9
														KCMF1
														SMG7
														ANTXR1
														NIPA2
														ESRRA
														TOR3A
														PCIF1
														CAD
														SIK3
														NKTR
														FAHD2A
														TMEM243
														PARP6
														ZBTB44
														ILF3
														NAA60
														OTUD4
														MCOLN1
														CREB3L2
														MKRN1
														C20orf112
														RCOR1
														DNMT3A
														ANKRD10
														KIAA1147
														NT5DC3
														SERBP1
														NET1
														GSTM3
														COQ9
														GPN2
														PSMA1
														CNPY2
														SAP30BP
														BEX4
														CHMP6
														SDF2L1
														RTN4
														CCNL1
														FAU
														CCDC12
														DDRGK1
														TM2D2
														ATXN2
														C7orf41
														DESI1
														MIR5193
														VPS72
														TP53INP1
														ABCD4
														RABEP1
														DNAJA4
														DUSP12
														PPP5C
														DGUOK
														TRAK1
														BOK
														SERTAD1
														PCBP4
														KIF1B
														JMJD1C
														ELP6
														SEC24C
														SPR
														NDST2
														OSBPL8
														ACVR1
														SYNE2
														STAT2
														PKD2
														CHMP5
														SLC16A1
														MIR21
														MOV10
														NENF
														SRP14
														MIR4647
														GATC
														ENY2
														MED9
														C11orf49
														IRF3
														TMEM245
														PSEN1
														CD97
														ANP32B
														TXNRD2
														ACOT8
														SBNO2
														TMEM60
														YIF1B
														C6orf89
														ARFIP1
														INO80E
														IGF1R
														TBC1D9B
														SLC9A1
														SFSWAP
														B4GALT2
														LOC101060429
														TOM1L2
														FOCAD
														BRD8
														ARRDC3
														ZNF655
														CCDC97
														MAPT
														POGK
														PCMTD1
														ST3GAL1
														FAM160B2
														DCTN4
														ARHGAP21
														PCGF2
														C1QL1
														SPG11
														NPR2
														FUK
														CAPN5
														MTMR10
														HIF1A
														WLS
														POMP
														COX5B
														NDUFA6
														PRSS23
														LAMTOR3
														SELK
														SMARCE1
														KRT222
														SRRM1
														PCMT1
														S100A2
														SSBP2
														TMED1
														R3HCC1
														PAN2
														ADA
														ZNF302
														EXOC4
														C4orf27
														ZBED1
														PAQR4
														PPCDC
														PTPRU
														C1orf216
														PSRC1
														PDCD10
														PUM2
														TP53BP1
														PRKCH
														MKNK1
														PVRL1
														PLCD1
														MADD
														SLC26A6
														TSC1
														MTIF2
														DOK4
														C10orf137
														IGIP
														ITM2C
														EHD1
														NDUFA2
														LOXL2
														PELP1
														NDUFS2
														MON1B
														PDHX
														IL8
														C16orf62
														DNAJC25
														BCL2L2-PABPN1
														SH3GLB1
														SRPK1
														ZBED5
														MRPS30
														EMC4
														NUDCD3
														SUPV3L1
														SEC63
														COX10
														FAM192A
														DHRS1
														ATP2A2
														PNMA1
														SMC1A
														ZCCHC14
														PSMC4
														ARL5A
														TPRKB
														TMEM59L
														PIP5K1A
														FOXO3
														RFC1
														SPAG9
														POLG
														FILIP1L
														ADCK2
														CHST2
														OTUD5
														RGS19
														IRF7
														PAK4
														IQSEC1
														WWP2
														ARID5B
														ANKS1A
														TGIF2
														SLC35D2
														STK19
														MMD
														WDYHV1
														TNFAIP3
														LSM14B
														AURKA
														PGPEP1
[truncated: 9,004 more rows]
