# Supplementary material for: The presence of human mesenchymal stem cells of renal origin in amniotic fluid increases with gestational time
Source: Stem Cell Res Ther. 2018 Apr 25;9:113. doi: 10.1186/s13287-018-0864-7 (PMC5918774; doi:10.1186/s13287-018-0864-7)
Supplement: Supplementary file 3 — GOs of exclusive groups and shared genes of AF-MSCs, HREpCs and UM51. (XLS 331 kb) [file 13287_2018_864_MOESM3_ESM.xls]

## Sheet: AF-MSC exclusive
GOID	Pvalue	OddsRatio	ExpCount	Count	Size	Term	GO_type	genes
GO:0003376	0.00123291	46.3465	0.0529753	2	12	sphingosine-1-phosphate signaling pathway	GO_BP	S1PR1,SPNS3
GO:0051482	0.00145292	42.1306	0.0573899	2	13	positive regulation of cytosolic calcium ion concentration involved in phospholipase C-activating G-protein coupled signaling pathway	GO_BP	KISS1,S1PR1
GO:0048869	0.00280967	2.34331	9.90768	19	2442	cellular developmental process	GO_BP	ADAMTS16,ALPL,ARMC4,DNAH1,FLT1,GBX2,GDPD5,HOPX,ILDR2,INHBE,ISPD,KCNIP2,KIAA1161,KMT2D,LCE1C,LST1,MAP6,NFATC2,PALMD,PDPN,PODXL,PTPRR,RIMS2,RNF112,S1PR1,SARM1,SFRP4,SGCD,SHC4,TENM2,TNFSF4
GO:0023061	0.00331777	3.90791	1.95126	7	442	signal release	GO_BP	ABAT,APBA1,ASIC1,FAM132A,ILDR2,KISS1,RIMS2
GO:0030072	0.00545955	4.74924	1.13014	5	256	peptide hormone secretion	GO_BP	ABAT,FAM132A,ILDR2,KISS1,RIMS2
GO:0048731	0.00574441	1.91642	18.7268	29	4242	system development	GO_BP	ADAMTS16,ALPL,APBA1,AQP11,ARMC4,CXCR5,FLT1,GBX2,GDPD5,HOPX,ILDR2,ISPD,KCNIP2,KIAA1161,LCE1C,LST1,MAP6,NPPB,PDPN,PFKFB1,PODXL,PTPRR,RIMS2,RNF112,S1PR1,SARM1,SGCD,TENM2,TNFSF4
GO:0002793	0.00671083	8.35663	0.384071	3	87	positive regulation of peptide secretion	GO_BP	ABAT,FAM132A,KISS1
GO:0044707	0.00875277	1.79544	29.4675	40	6675	single-multicellular organism process	GO_BP	ABAT,ADAMTS16,ALPL,ANXA8,APBA1,AQP11,ARMC4,ASIC1,BANK1,CXCR5,FLT1,GBX2,GDPD5,HOPX,IGKC,ILDR2,ISPD,KCNIP2,KIAA1161,KISS1,KMT2D,LCE1C,LST1,LTB4R2,MAP6,NFATC2,NPPB,PDPN,PFKFB1,PODXL,PTPRR,RIMS2,RNF112,S1PR1,SARM1,SFRP4,SGCD,SLC46A1,TENM2,TNFSF4
GO:0014904	0.00929053	14.9314	0.145682	2	33	myotube cell development	GO_BP	KIAA1161,NFATC2
GO:0048646	0.00995685	2.44689	4.96202	11	1124	anatomical structure formation involved in morphogenesis	GO_BP	ADAMTS16,ARMC4,DNAH1,FLT1,GBX2,HOPX,NFATC2,NPPB,PDPN,PODXL,S1PR1
GO:0001505	0.0104684	4.99164	0.85202	4	193	regulation of neurotransmitter levels	GO_BP	ABAT,APBA1,ASIC1,RIMS2
GO:0048584	0.010698	2.08914	8.67912	16	1966	positive regulation of response to stimulus	GO_BP	BANK1,FAM132A,FLT1,HLA-DQA1,HOPX,IGKC,INHBE,KIAA1161,KISS1,KMT2D,NFATC2,S1PR1,SARM1,SFRP4,SH2D3C,TNFSF4
GO:0006836	0.0110309	4.91274	0.865264	4	196	neurotransmitter transport	GO_BP	ABAT,APBA1,ASIC1,RIMS2
GO:0003013	0.011368	3.41234	1.88504	6	427	circulatory system process	GO_BP	ABAT,ADAMTS16,HOPX,KCNIP2,NPPB,SGCD
GO:0046887	0.0124075	6.61334	0.481193	3	109	positive regulation of hormone secretion	GO_BP	ABAT,FAM132A,KISS1
GO:0072009	0.0127156	6.55113	0.485607	3	110	nephron epithelium development	GO_BP	ADAMTS16,AQP11,PODXL
GO:0009914	0.012873	3.8188	1.39502	5	316	hormone transport	GO_BP	ABAT,FAM132A,ILDR2,KISS1,RIMS2
GO:0007268	0.013179	2.74692	3.15203	8	714	synaptic transmission	GO_BP	ABAT,ABCC9,APBA1,ASIC1,GNG4,KCNIP2,KISS1,RIMS2
GO:0022603	0.0135809	2.56394	3.81864	9	865	regulation of anatomical structure morphogenesis	GO_BP	ADAMTS16,FLT1,LST1,NFATC2,NPPB,PALMD,PDPN,RIMS2,SARM1
GO:0015833	0.0140385	3.73312	1.42592	5	323	peptide transport	GO_BP	ABAT,FAM132A,ILDR2,KISS1,RIMS2
GO:0051896	0.0167561	5.88619	0.538582	3	122	regulation of protein kinase B signaling	GO_BP	BANK1,FAM132A,KIAA1161
GO:0032879	0.0169065	1.93554	9.92846	17	2249	regulation of localization	GO_BP	ABAT,ARMC4,ASIC1,BANK1,FAM132A,FLT1,KCNIP2,KISS1,NKAIN4,NPPB,PDPN,PODXL,PTPRR,RIMS2,S1PR1,SFRP4,TNFSF4
GO:1903530	0.0173194	2.80892	2.67525	7	606	regulation of secretion by cell	GO_BP	ABAT,ASIC1,BANK1,FAM132A,KISS1,RIMS2,TNFSF4
GO:0046903	0.0174161	2.33476	4.67066	10	1058	secretion	GO_BP	ABAT,APBA1,ASIC1,BANK1,FAM132A,ILDR2,KISS1,NPPB,RIMS2,TNFSF4
GO:0048286	0.017553	10.5115	0.203072	2	46	lung alveolus development	GO_BP	HOPX,PDPN
GO:0051250	0.017866	5.7404	0.551826	3	125	negative regulation of lymphocyte activation	GO_BP	BANK1,LST1,TNFSF4
GO:0009306	0.0185119	3.04725	2.10135	6	476	protein secretion	GO_BP	ABAT,BANK1,FAM132A,ILDR2,RIMS2,TNFSF4
GO:0033762	0.019776	9.83878	0.216316	2	49	response to glucagon	GO_BP	GNG4,PFKFB1
GO:0051155	0.019776	9.83878	0.216316	2	49	positive regulation of striated muscle cell differentiation	GO_BP	HOPX,NFATC2
GO:0023052	0.0198176	1.66853	26.9291	36	6100	signaling	GO_BP	ABAT,ABCC9,APBA1,ASB18,ASIC1,BANK1,CXCR5,FAM132A,FLT1,GNG4,GRK4,HLA-DQA1,IGKC,ILDR2,INHBE,KCNIP2,KIAA1161,KISS1,KMT2D,LTB4R2,NFATC2,NPPB,NSG1,PDPN,PFKFB1,PTPRR,RIMS2,S1PR1,SARM1,SFRP4,SH2D3C,SHC4,SORCS2,SPNS3,TENM2,TNFSF4
GO:0030182	0.0220226	2.08722	6.31289	12	1430	neuron differentiation	GO_BP	GBX2,GDPD5,ISPD,KCNIP2,LST1,MAP6,PTPRR,RIMS2,RNF112,S1PR1,SARM1,TENM2
GO:0008360	0.0227081	5.22249	0.604802	3	137	regulation of cell shape	GO_BP	LST1,PALMD,PDPN
GO:0055001	0.0262951	4.92586	0.640119	3	145	muscle cell development	GO_BP	KIAA1161,NFATC2,SGCD
GO:0050871	0.0306557	7.70094	0.273706	2	62	positive regulation of B cell activation	GO_BP	NFATC2,TNFSF4
GO:0032989	0.030716	1.97831	6.62633	12	1501	cellular component morphogenesis	GO_BP	ADAMTS16,ARMC4,DNAH1,GBX2,ISPD,LST1,MAP6,PALMD,PDPN,RIMS2,SARM1,TENM2
GO:0007165	0.0307816	1.60295	24.841	33	5627	signal transduction	GO_BP	ABCC9,ASB18,ASIC1,BANK1,CXCR5,FAM132A,FLT1,GNG4,GRK4,HLA-DQA1,IGKC,INHBE,KCNIP2,KIAA1161,KISS1,KMT2D,LTB4R2,NFATC2,NPPB,NSG1,PDPN,PFKFB1,PTPRR,RIMS2,S1PR1,SARM1,SFRP4,SH2D3C,SHC4,SORCS2,SPNS3,TENM2,TNFSF4
GO:0032024	0.0315719	7.57423	0.27812	2	63	positive regulation of insulin secretion	GO_BP	ABAT,FAM132A
GO:0006928	0.0321218	1.87204	8.23766	14	1866	movement of cell or subcellular component	GO_BP	APBA1,ARMC4,CXCR5,DNAH1,FLT1,GBX2,ISPD,LTB4R2,NFATC2,PDPN,PODXL,PTPRR,S1PR1,TENM2
GO:0050866	0.0337922	4.45114	0.706338	3	160	negative regulation of cell activation	GO_BP	BANK1,LST1,TNFSF4
GO:0001578	0.0353434	7.10639	0.295779	2	67	microtubule bundle formation	GO_BP	ARMC4,DNAH1
GO:0009749	0.0370705	4.28571	0.732825	3	166	response to glucose	GO_BP	FAM132A,ILDR2,SARM1
GO:0008217	0.0381984	4.23325	0.741655	3	168	regulation of blood pressure	GO_BP	ABAT,ADAMTS16,NPPB
GO:0002694	0.0382995	2.83636	1.85855	5	421	regulation of leukocyte activation	GO_BP	BANK1,HLA-DQA1,LST1,NFATC2,TNFSF4
GO:0030031	0.0396729	4.17065	0.753194	3	176	cell projection assembly	GO_BP	ADAMTS16,ARMC4,DNAH1,PODXL,S1PR1,TENM2
GO:0040011	0.0401753	1.84637	7.69025	13	1742	locomotion	GO_BP	CXCR5,DNAH1,FLT1,GBX2,ISPD,LTB4R2,NFATC2,PDPN,PODXL,PTPRR,S1PR1,SPNS3,TENM2
GO:0031623	0.0413083	6.50347	0.322267	2	73	receptor internalization	GO_BP	GRK4,SFRP4
GO:0048858	0.0419806	2.07267	4.65741	9	1055	cell projection morphogenesis	GO_BP	ADAMTS16,ARMC4,DNAH1,GBX2,ISPD,MAP6,RIMS2,SARM1,TENM2
GO:0034284	0.0434895	4.01207	0.781386	3	177	response to monosaccharide	GO_BP	FAM132A,ILDR2,SARM1
GO:0009605	0.0439344	1.70032	11.0851	17	2511	response to external stimulus	GO_BP	ABCC9,ALPL,CXCR5,DEFB132,DNAH1,FAM132A,FLT1,FMO1,GBX2,HOPX,ISPD,LTB4R2,PFKFB1,S1PR1,SFRP4,TENM2,TNFSF4
GO:0031294	0.044423	6.23868	0.33551	2	76	lymphocyte costimulation	GO_BP	HLA-DQA1,TNFSF4
GO:0016358	0.0447128	3.96599	0.790215	3	179	dendrite development	GO_BP	LST1,MAP6,SARM1
GO:0042384	0.0447128	3.96599	0.790215	3	179	cilium assembly	GO_BP	ADAMTS16,ARMC4,DNAH1
GO:0032502	0.045264	1.61387	18.324	25	4555	developmental process	GO_BP	ADAMTS16,ALPL,APBA1,AQP11,ARMC4,CXCR5,DNAH1,FLT1,GBX2,GDPD5,HOPX,ILDR2,INHBE,ISPD,KCNIP2,KIAA1161,KMT2D,LCE1C,LST1,MAP6,NFATC2,NPPB,PALMD,PDPN,PFKFB1,PODXL,PTPRR,RIMS2,RNF112,S1PR1,SARM1,SFRP4,SGCD,SHC4,TENM2,TNFSF4
GO:0048522	0.0473933	1.55563	20.0291	27	4537	positive regulation of cellular process	GO_BP	ABAT,BANK1,CXCR5,FAM132A,FLT1,GBX2,GDPD5,HLA-DQA1,HOPX,INHBE,KIAA1161,KISS1,KMT2D,NFATC2,NSG1,PDPN,PFKFB1,PODXL,PXT1,RIMS2,RNF112,S1PR1,SFRP4,SH2D3C,SHC4,TENM2,TNFSF4
GO:0050670	0.0491286	3.81265	0.821118	3	186	regulation of lymphocyte proliferation	GO_BP	LST1,NFATC2,TNFSF4
GO:0060047	0.0491286	3.81265	0.821118	3	186	heart contraction	GO_BP	HOPX,KCNIP2,SGCD
GO:0035295	0.0499664	2.37996	2.66201	6	603	tube development	GO_BP	ADAMTS16,AQP11,GBX2,HOPX,PDPN,PODXL
GO:0031528	0.0034368	25.826	0.0878329	2	20	microvillus membrane	GO_CC	PDPN,PODXL
GO:0009986	0.00429576	3.10446	3.17077	9	722	cell surface	GO_CC	AQP11,ASIC1,CXCR5,DEFB132,PDPN,S1PR1,SFRP4,SLC46A1,TNFSF4
GO:0098590	0.00587147	2.77479	3.95248	10	900	plasma membrane region	GO_CC	CPEB1,KISS1,NSG1,PDPN,PODXL,PRPH,RIMS2,SHC4,SLC46A1,TENM2
GO:0030175	0.00662894	8.38048	0.382073	3	87	filopodium	GO_CC	PDPN,PODXL,TENM2
GO:0098805	0.00829774	2.1437	8.41439	16	1916	whole membrane	GO_CC	ANXA8,CPEB1,GPAT2,HLA-DQA1,KISS1,NSG1,PDPN,PODXL,PRPH,RIMS2,S1PR1,SARM1,SHC4,SLC46A1,SPNS3,TENM2
GO:0044456	0.00905234	3.20329	2.34953	7	535	synapse part	GO_CC	APBA1,CPEB1,NSG1,PALMD,RIMS2,SHC4,TENM2
GO:0030425	0.00991313	3.51077	1.82692	6	416	dendrite	GO_CC	AQP11,CPEB1,GRK4,PALMD,SARM1,TENM2
GO:0045211	0.0118412	4.79791	0.882721	4	201	postsynaptic membrane	GO_CC	CPEB1,NSG1,SHC4,TENM2
GO:0044463	0.0151706	2.50554	3.88221	9	884	cell projection part	GO_CC	ARMC4,DNAH1,GDPD5,PALMD,PDPN,PODXL,PRPH,SLC46A1,TENM2
GO:0005615	0.0294152	2.04692	5.81454	11	1324	extracellular space	GO_CC	ALPL,FAM132A,FLT1,IGKC,INHBE,KISS1,NPPB,PODXL,PTPRR,SFRP4,TNFSF4
GO:0098552	0.03487	2.90734	1.80936	5	412	side of membrane	GO_CC	CXCR5,GNG4,HLA-DQA1,PDPN,S1PR1
GO:0005886	0.0351367	1.66403	16.0069	23	3969	plasma membrane	GO_CC	ABCC9,ALPL,ANKRD13B,ANXA8,APBA1,AQP11,ASIC1,CPEB1,CXCR5,FLT1,GNG4,HLA-DQA1,IGKC,KCNIP2,KISS1,LCE1C,LTB4R2,NFATC2,NKAIN4,NSG1,PCDHGA7,PDPN,PODXL,PRPH,PTPRR,RIMS2,S1PR1,SGCD,SHC4,SLC46A1,TENM2,TMPRSS5,TNFSF4
GO:0016021	0.0410818	1.5452	23.3679	31	5321	integral component of membrane	GO_CC	ABCC9,ALPL,AQP11,ASIC1,CXCR5,FLT1,FMO1,GDPD5,GPAT2,HLA-DQA1,ILDR2,KCNIP2,KIAA1161,LST1,LTB4R2,NKAIN4,NSG1,PCDHGA7,PDPN,PODXL,PTPRR,RNF112,S1PR1,SGCD,SLC46A1,SORCS2,SPNS3,TENM2,TMEM130,TMPRSS5,TNFSF4
GO:0036477	0.0433633	4.01598	0.780398	3	188	somatodendritic compartment	GO_CC	AQP11,CPEB1,GDPD5,GRK4,KISS1,PALMD,SARM1,TENM2,TMPRSS5
GO:0044297	0.0452796	2.69672	1.9455	5	443	cell body	GO_CC	GDPD5,GRK4,KISS1,PODXL,TMPRSS5
GO:0044425	0.0469975	1.52926	25.6125	33	6087	membrane part	GO_CC	ABCC9,ALPL,AQP11,ASIC1,CPEB1,CXCR5,FLT1,FMO1,GDPD5,GNG4,GPAT2,HLA-DQA1,ILDR2,KCNIP2,KIAA1161,KISS1,LST1,LTB4R2,NKAIN4,NSG1,PCDHGA7,PDPN,PODXL,PRPH,PTPRR,RIMS2,RNF112,S1PR1,SARM1,SGCD,SHC4,SLC46A1,SORCS2,SPNS3,TENM2,TMEM130,TMPRSS5,TNFSF4
GO:0044325	0.00670974	8.36797	0.384259	3	103	ion channel binding	GO_MF	ABCC9,KCNIP2,RIMS2
GO:0008528	0.0126447	6.57814	0.484987	3	130	G-protein coupled peptide receptor activity	GO_MF	CXCR5,LTB4R2,SORCS2
GO:0015459	0.012755	12.5098	0.171611	2	46	potassium channel regulator activity	GO_MF	ABCC9,KCNIP2
GO:0005546	0.0138351	11.9645	0.179072	2	48	phosphatidylinositol-4,5-bisphosphate binding	GO_MF	ANXA8,APBA1
GO:0042578	0.0426426	3.20285	1.31693	4	353	phosphoric ester hydrolase activity	GO_MF	ALPL,GDPD5,PFKFB1,PTPRR
GO:0015077	0.0448928	3.14755	1.33931	4	359	monovalent inorganic cation transmembrane transporter activity	GO_MF	ABCC9,ASIC1,KCNIP2,SLC46A1
GO:0042277	0.0489569	3.82879	0.820747	3	220	peptide binding	GO_MF	APBA1,HLA-DQA1,KCNIP2

## Sheet: HREpC exclusive
GOID	Pvalue	OddsRatio	ExpCount	Count	Size	Term	GO_type	genes
GO:0042904	4.62465e-06	285.349	0.0423319	3	4	9-cis-retinoic acid biosynthetic process	GO_BP	ALDH1A2,ALDH8A1,CYP1A1
GO:0016053	1.82661e-05	4.51038	3.16431	13	299	organic acid biosynthetic process	GO_BP	ALDH1A2,ALDH8A1,ALOX15B,BHMT,CYP1A1,GCH1,IDO1,KYNU,NR1H4,PTGDS,RGN,SLC27A2,SYK
GO:0015698	8.09852e-05	6.27274	1.39695	8	132	inorganic anion transport	GO_BP	ANO9,CFTR,CLIC5,CLIC6,FXYD3,GABRP,SLC17A1,SLC17A3
GO:0016102	9.33927e-05	47.5436	0.0952467	3	9	diterpenoid biosynthetic process	GO_BP	ALDH1A2,ALDH8A1,CYP1A1
GO:0043270	0.000144148	4.55137	2.38117	10	225	positive regulation of ion transport	GO_BP	CCK,CFTR,GAL,KCNE3,P2RX5,P2RY2,PKP2,RGN,S100A1,TMEM27
GO:0009888	0.000168667	2.12391	18.6049	35	1758	tissue development	GO_BP	ALDH1A2,ALOX15B,ANKRD2,AREG,CA9,CD34,CGN,CLDN3,CLIC5,COBL,CST6,CYP1A1,EDAR,ELL3,EXPH5,FGF18,FGF9,FGFR2,FOXA1,GAL,GRHL1,GRHL3,KL,KLK7,NEBL,NPNT,PKP2,RAB25,SCEL,SOX17,TAL1,TBX2,TGM1,TM4SF4,UPK1B
GO:0051047	0.000247399	3.64394	3.55588	12	336	positive regulation of secretion	GO_BP	ALOX15B,ARRB1,CCK,CD34,CFTR,EXPH5,GAL,INHBB,P2RY2,SYK,TMEM27,VTCN1
GO:0046415	0.000308206	28.5192	0.137579	3	13	urate metabolic process	GO_BP	SLC17A1,SLC17A3,SLC2A9
GO:0072330	0.000375208	4.40755	2.19933	9	209	monocarboxylic acid biosynthetic process	GO_BP	ALDH1A2,ALDH8A1,ALOX15B,CYP1A1,IDO1,NR1H4,PTGDS,RGN,SLC27A2,SYK
GO:1902476	0.000408577	6.79819	0.96305	6	91	chloride transmembrane transport	GO_BP	ANO9,CFTR,CLIC5,CLIC6,FXYD3,GABRP
GO:0034765	0.000547148	3.31931	3.88395	12	367	regulation of ion transmembrane transport	GO_BP	ANO9,CFTR,CLIC5,CLIC6,FXYD3,GAL,KCNE3,KCNK15,KCNS1,RGN,S100A1,SLC17A3
GO:0022898	0.000621627	4.56245	1.88377	8	178	regulation of transmembrane transporter activity	GO_BP	ANO9,CFTR,FXYD3,GAL,KCNE3,KCNS1,RGN,S100A1
GO:0010359	0.00065891	94.5607	0.0423319	2	4	regulation of anion channel activity	GO_BP	ANO9,CFTR
GO:0061031	0.00065891	94.5607	0.0423319	2	4	endodermal digestive tract morphogenesis	GO_BP	FGFR2,SOX17
GO:1903795	0.00065891	94.5607	0.0423319	2	4	regulation of inorganic anion transmembrane transport	GO_BP	ANO9,CFTR
GO:2001225	0.00065891	94.5607	0.0423319	2	4	regulation of chloride transport	GO_BP	ANO9,CFTR
GO:0008544	0.00069474	3.69155	2.90325	10	277	epidermis development	GO_BP	ALOX15B,CLIC5,CST6,EDAR,EXPH5,FGFR2,GAL,GRHL1,GRHL3,KLK7,SCEL,TGM1
GO:0050714	0.000951171	4.25847	2.01076	8	190	positive regulation of protein secretion	GO_BP	ALOX15B,ARRB1,CD34,CFTR,EXPH5,SYK,TMEM27,VTCN1
GO:0060045	0.000996578	17.818	0.201076	3	19	positive regulation of cardiac muscle cell proliferation	GO_BP	FGF9,FGFR2,TBX2
GO:0046882	0.00109054	63.0366	0.0529149	2	5	negative regulation of follicle-stimulating hormone secretion	GO_BP	INHBB,UCN2
GO:1901387	0.00109054	63.0366	0.0529149	2	5	positive regulation of voltage-gated calcium channel activity	GO_BP	KCNE3,S100A1
GO:0035902	0.00116337	16.7688	0.211659	3	20	response to immobilization stress	GO_BP	CYP1A1,GAL,UCN2
GO:0055123	0.0013194	4.56447	1.64036	7	155	digestive system development	GO_BP	ALDH1A2,COBL,CYP1A1,FGF9,FGFR2,SOX17,TBX2
GO:0032890	0.00151614	8.87692	0.4974	4	47	regulation of organic acid transport	GO_BP	CCK,P2RY2,SYK,TMEM27
GO:1902578	0.00171791	1.63932	42.4377	60	4010	single-organism localization	GO_BP	ALOX15B,ANO9,AQP10,ARRB1,BSPRY,CA3,CA9,CALCA,CCK,CD34,CDH1,CFTR,CLIC5,CLIC6,EDAR,ELMO3,EXOC3L4,EXPH5,F5,FGF9,FGFR2,FXYD3,GABRP,GAL,GJB3,GPR143,IL13RA2,INHBB,KCNE3,KCNK15,KCNS1,KIF1A,LCN2,NIPAL1,NLGN4X,NR1H4,P2RX5,P2RY2,PF4,PIGR,PITPNM3,PKP2,RAB17,RAB25,REP15,RGN,S100A1,SLC17A1,SLC17A3,SLC27A2,SLC2A9,SLC35F3,SLC44A4,SLC6A14,SYK,TMEM27,TNFRSF9,UCN2,VTCN1,ZDHHC23
GO:0042573	0.00176569	14.2509	0.243408	3	23	retinoic acid metabolic process	GO_BP	ALDH1A2,ALDH8A1,CYP1A1
GO:0051234	0.00195106	1.60729	48.0784	66	4543	establishment of localization	GO_BP	ALOX15B,ANO9,AQP10,ARAP3,ARRB1,BSPRY,CA3,CA9,CALCA,CCK,CD34,CDH1,CFTR,CLIC5,CLIC6,EDAR,ELMO3,EXOC3L4,EXPH5,F5,FGF9,FGFR2,FXYD3,GABRP,GAL,GJB3,GPR143,IL13RA2,INHBB,KCNE3,KCNK15,KCNS1,KIF1A,LCN2,LY75,NIPAL1,NLGN4X,NPNT,NR1H4,P2RX5,P2RY2,PF4,PIGR,PITPNM3,PKP2,PTGDS,RAB17,RAB25,REP15,RGN,RINL,S100A1,SLC17A1,SLC17A3,SLC27A2,SLC2A9,SLC35F3,SLC44A4,SLC6A14,SYK,TMEM27,TMPRSS2,TNFRSF9,UCN2,VTCN1,ZDHHC23
GO:0032402	0.00200234	13.5714	0.253991	3	24	melanosome transport	GO_BP	GPR143,RAB17,RAB25
GO:0048636	0.00205571	8.11945	0.539731	4	51	positive regulation of muscle organ development	GO_BP	FGF9,FGFR2,SOX17,TBX2
GO:1901863	0.00220887	7.94981	0.550314	4	52	positive regulation of muscle tissue development	GO_BP	FGF9,FGFR2,SOX17,TBX2
GO:0035774	0.00225781	12.9538	0.264574	3	25	positive regulation of insulin secretion involved in cellular response to glucose stimulus	GO_BP	ARRB1,CFTR,TMEM27
GO:0060421	0.00225781	12.9538	0.264574	3	25	positive regulation of heart growth	GO_BP	FGF9,FGFR2,TBX2
GO:0019441	0.00225838	37.8173	0.0740808	2	7	tryptophan catabolic process to kynurenine	GO_BP	IDO1,KYNU
GO:0008299	0.00253261	12.3898	0.275157	3	26	isoprenoid biosynthetic process	GO_BP	ALDH1A2,ALDH8A1,CYP1A1
GO:0010922	0.00253261	12.3898	0.275157	3	26	positive regulation of phosphatase activity	GO_BP	NPNT,RGN,RIPK3
GO:0051905	0.00253261	12.3898	0.275157	3	26	establishment of pigment granule localization	GO_BP	GPR143,RAB17,RAB25
GO:0055025	0.00253261	12.3898	0.275157	3	26	positive regulation of cardiac muscle tissue development	GO_BP	FGF9,FGFR2,TBX2
GO:0006811	0.00276444	1.99377	13.0899	24	1294	ion transport	GO_BP	ANO9,AQP10,BSPRY,CA3,CA9,CALCA,CCK,CFTR,CLIC5,CLIC6,FXYD3,GABRP,GAL,KCNE3,KCNK15,KCNS1,LCN2,NIPAL1,NR1H4,P2RX5,P2RY2,PITPNM3,PKP2,REP15,RGN,S100A1,SLC17A1,SLC17A3,SLC27A2,SLC2A9,SLC44A4,SLC6A14,SYK,TMEM27
GO:0009635	0.00299026	31.5125	0.0846638	2	8	response to herbicide	GO_BP	CYP1A1,LCN2
GO:1904427	0.00347758	10.9582	0.306906	3	29	positive regulation of calcium ion transmembrane transport	GO_BP	KCNE3,RGN,S100A1
GO:0030855	0.00378815	2.40463	6.19104	14	585	epithelial cell differentiation	GO_BP	ALOX15B,CD34,CGN,CLDN3,CLIC5,CYP1A1,EXPH5,FGFR2,FOXA1,RAB25,SCEL,SOX17,TGM1,UPK1B
GO:0045056	0.00381793	27.0091	0.0952467	2	9	transcytosis	GO_BP	PIGR,RAB17
GO:0035587	0.00383421	10.5517	0.317489	3	30	purinergic receptor signaling pathway	GO_BP	P2RX5,P2RY2,PTAFR
GO:0032414	0.0038769	6.73024	0.641911	4	61	positive regulation of ion transmembrane transporter activity	GO_BP	CFTR,GAL,KCNE3,RGN,S100A1
GO:0042127	0.00433981	2.17486	8.37509	17	822	regulation of cell proliferation	GO_BP	ALDH1A2,ALOX15B,ANKRD2,AREG,CCK,COL4A3,ELL3,EPGN,EPHA1,FGF18,FGF9,FGFBP1,FGFR2,FRK,GAL,IDO1,IFNLR1,NCCRP1,PF4,PKP2,PTGDS,RAB25,RGN,RIPK3,SOX17,SYK,TAL1,TBX2,TNFRSF9,VTCN1
GO:0034764	0.00438351	4.98315	1.06888	5	101	positive regulation of transmembrane transport	GO_BP	CFTR,GAL,KCNE3,RGN,S100A1
GO:0001525	0.00441539	2.67639	4.3496	11	411	angiogenesis	GO_BP	CD34,COL4A3,EPGN,EPHA1,FGF18,FGF9,FGFR2,PF4,SOX17,SYK,TAL1
GO:0044341	0.00473932	23.6315	0.10583	2	10	sodium-dependent phosphate transport	GO_BP	SLC17A1,SLC17A3
GO:2000121	0.00473932	23.6315	0.10583	2	10	regulation of removal of superoxide radicals	GO_BP	GCH1,RGN
GO:0048015	0.00476899	3.58444	2.06368	7	195	phosphatidylinositol-mediated signaling	GO_BP	FGF18,FGF9,FGFR2,GPR143,KL,PREX2,PTAFR
GO:0002385	0.0054793	9.18792	0.359821	3	34	mucosal immune response	GO_BP	IFNLR1,PIGR,RAB17
GO:0032276	0.00575237	21.0045	0.116413	2	11	regulation of gonadotropin secretion	GO_BP	INHBB,UCN2
GO:0042574	0.00575237	21.0045	0.116413	2	11	retinal metabolic process	GO_BP	ALDH1A2,ALDH8A1
GO:0046218	0.00575237	21.0045	0.116413	2	11	indolalkylamine catabolic process	GO_BP	IDO1,KYNU
GO:0051957	0.00575237	21.0045	0.116413	2	11	positive regulation of amino acid transport	GO_BP	CCK,TMEM27
GO:0060484	0.00575237	21.0045	0.116413	2	11	lung-associated mesenchyme development	GO_BP	FGF9,FGFR2
GO:0098656	0.00579434	3.13059	2.69441	8	256	anion transmembrane transport	GO_BP	ANO9,CFTR,CLIC5,CLIC6,FXYD3,GABRP,SLC17A1,SLC17A3,SLC6A14
GO:0048870	0.00580811	1.88796	13.0911	23	1237	cell motility	GO_BP	ALOX15B,ARAP3,CALCA,CCK,CD34,CXCR4,ELMO3,EPHA1,FAM110C,FGF18,FRK,MMP10,P2RY2,PF4,PKP2,RAB25,RGN,RIPK3,S100A14,SAA2,SOX17,SYK,ULK4
GO:0055021	0.00594694	8.90025	0.370404	3	35	regulation of cardiac muscle tissue growth	GO_BP	FGF9,FGFR2,TBX2
GO:0046887	0.00604441	4.59757	1.15354	5	109	positive regulation of hormone secretion	GO_BP	ARRB1,CFTR,GAL,INHBB,TMEM27
GO:0001568	0.00630344	2.33765	5.88413	13	556	blood vessel development	GO_BP	ALDH1A2,CD34,COL4A3,EPGN,EPHA1,FGF18,FGF9,FGFR2,PF4,SOX17,SYK,TAL1,TBX2
GO:0051049	0.00633498	1.77043	17.1425	28	1653	regulation of transport	GO_BP	ALOX15B,ANO9,ARRB1,CALCA,CCK,CD34,CDH1,CFTR,CLIC5,CLIC6,EDAR,EXPH5,FXYD3,GAL,IL13RA2,INHBB,KCNE3,KCNK15,KCNS1,P2RX5,P2RY2,PKP2,RAB17,RAB25,RGN,S100A1,SLC17A3,SYK,TMEM27,TNFRSF9,UCN2,VTCN1
GO:0048566	0.00643775	8.63002	0.380987	3	36	embryonic digestive tract development	GO_BP	ALDH1A2,FGF9,FGFR2
GO:0009617	0.00671056	2.40987	5.25974	12	497	response to bacterium	GO_BP	CALCA,COCH,CYP1A1,GCH1,IDO1,KLK7,LCN2,P2RY2,PF4,PTAFR,S100A14,SYK
GO:0045019	0.00685506	18.9029	0.126996	2	12	negative regulation of nitric oxide biosynthetic process	GO_BP	CD34,RGN
GO:0045921	0.00713049	5.60475	0.761974	4	72	positive regulation of exocytosis	GO_BP	CFTR,EXPH5,SYK,TMEM27
GO:0010959	0.00800117	2.74402	3.45005	9	326	regulation of metal ion transport	GO_BP	CALCA,FXYD3,GAL,KCNE3,KCNS1,P2RX5,PKP2,RGN,S100A1
GO:0002031	0.00804539	17.1834	0.137579	2	13	G-protein coupled receptor internalization	GO_BP	ARRB1,CALCA
GO:0003148	0.00804539	17.1834	0.137579	2	13	outflow tract septum morphogenesis	GO_BP	FGFR2,TBX2
GO:0006568	0.00804539	17.1834	0.137579	2	13	tryptophan metabolic process	GO_BP	IDO1,KYNU
GO:0035589	0.00804539	17.1834	0.137579	2	13	G-protein coupled purinergic nucleotide receptor signaling pathway	GO_BP	P2RY2,PTAFR
GO:0042789	0.00804539	17.1834	0.137579	2	13	mRNA transcription from RNA polymerase II promoter	GO_BP	LMO2,SOX17
GO:0045651	0.00804539	17.1834	0.137579	2	13	positive regulation of macrophage differentiation	GO_BP	CALCA,PF4
GO:0043588	0.00815645	4.2602	1.24011	5	119	skin development	GO_BP	ALOX15B,EDAR,EXPH5,FGFR2,GAL,GJB3,GRHL3,SCEL,TGM1
GO:0044070	0.00829835	4.24107	1.24528	5	119	regulation of anion transport	GO_BP	ANO9,CCK,CFTR,P2RY2,SLC17A3,SYK,TMEM27
GO:0015701	0.00863808	7.69516	0.423319	3	40	bicarbonate transport	GO_BP	CA3,CA9,CFTR
GO:0045216	0.00903377	3.15884	2.32825	7	220	cell-cell junction organization	GO_BP	CDH1,CGN,CLDN3,CLDN6,NLGN4X,PKP2,PVRL4
GO:0019932	0.00924841	3.14389	2.33884	7	221	second-messenger-mediated signaling	GO_BP	CXCR4,GAL,GPR143,P2RX5,PF4,RGN,SYK
GO:0032653	0.00924865	7.4922	0.433902	3	41	regulation of interleukin-10 production	GO_BP	CD34,IDO1,TNFRSF9
GO:0071625	0.00932142	15.7505	0.148162	2	14	vocalization behavior	GO_BP	CNTNAP2,NLGN4X
GO:0030334	0.0105041	2.18341	6.2757	13	593	regulation of cell migration	GO_BP	ALOX15B,ARAP3,EPHA1,FAM110C,FGF18,MMP10,P2RY2,PF4,PKP2,RAB25,RIPK3,S100A14,ULK4
GO:0060986	0.0105438	7.11672	0.455068	3	43	endocrine hormone secretion	GO_BP	GAL,INHBB,UCN2
GO:0010744	0.0106812	14.538	0.158745	2	15	positive regulation of macrophage derived foam cell differentiation	GO_BP	ALOX15B,PF4
GO:1903409	0.0107191	4.94691	0.857221	4	81	reactive oxygen species biosynthetic process	GO_BP	CD34,CYP1A1,GCH1,RGN
GO:0043207	0.010809	1.95856	9.1966	17	869	response to external biotic stimulus	GO_BP	CALCA,COCH,CXCR4,CYP1A1,FGFBP1,GCH1,IDO1,IFNLR1,KLK7,LCN2,P2RY2,PF4,PTAFR,REP15,S100A14,SYK,VTCN1
GO:0032496	0.0110614	2.78156	3.01615	8	285	response to lipopolysaccharide	GO_BP	CYP1A1,GCH1,IDO1,LCN2,P2RY2,PF4,PTAFR,S100A14
GO:1901617	0.0111024	3.02909	2.4235	7	229	organic hydroxy compound biosynthetic process	GO_BP	CDS1,CFTR,GCH1,NR1H4,PTAFR,SLC27A2,SLC44A4
GO:0009991	0.0112106	2.09844	7.03768	14	665	response to extracellular stimulus	GO_BP	ALDH1A2,CCK,CLIC5,CYP1A1,FGFBP1,INHBB,KYNU,LCN2,LIX1,NEFM,NR1H4,P2RX5,REP15,UCN2
GO:0007416	0.0113099	3.9149	1.34404	5	127	synapse assembly	GO_BP	CDH1,LRRN1,NLGN4X,RAB17,SPOCK2
GO:0098660	0.0113477	2.09509	7.04826	14	666	inorganic ion transmembrane transport	GO_BP	ANO9,CFTR,CLIC5,CLIC6,FXYD3,GABRP,GAL,KCNE3,KCNK15,KCNS1,RGN,S100A1,SLC17A1,SLC17A3
GO:0035306	0.0119389	6.77699	0.476234	3	45	positive regulation of dephosphorylation	GO_BP	NPNT,RGN,RIPK3
GO:0051781	0.012041	3.85128	1.3652	5	129	positive regulation of cell division	GO_BP	EPGN,FGF9,FGFR2,MACC1,TAL1
GO:0030949	0.0121229	13.4988	0.169328	2	16	positive regulation of vascular endothelial growth factor receptor signaling pathway	GO_BP	FGF18,FGF9
GO:0035435	0.0121229	13.4988	0.169328	2	16	phosphate ion transmembrane transport	GO_BP	SLC17A1,SLC17A3
GO:0006955	0.0122875	1.68422	17.2079	27	1626	immune response	GO_BP	CALCA,CD34,CDH1,COCH,FGF18,FGF9,FGFR2,FRK,GCH1,IDO1,IFNLR1,IL13RA2,KL,KLK7,KYNU,LCN2,LY75,PF4,PIGR,PTAFR,RAB17,RIPK3,S100A14,SYK,ULBP3,VNN1,VTCN1
GO:0048732	0.0129713	2.70006	3.10436	8	298	gland development	GO_BP	ALDH1A2,ALOX15B,AREG,CDH1,COBL,CYP1A1,EDAR,FGFR2,FOXA1,RGN,RIPK3,TBX2
GO:0048869	0.0132993	1.48338	39.096	52	3790	cellular developmental process	GO_BP	ALDH1A2,ALOX15B,ANKRD2,ARAP3,AREG,CALCA,CCK,CD34,CDH1,CFTR,CGN,CLDN3,CLIC5,CNTNAP2,COBL,COCH,COL4A3,CXCR4,CYP1A1,EDAR,ELL3,EPHA1,EXPH5,FGF18,FGF9,FGFR2,FOXA1,FRK,GAL,GRIP1,IDUA,INHBB,KL,MPZL2,NCMAP,NEBL,NLGN4X,NPNT,P2RY2,PF4,PKP2,PPAPDC3,PREX2,RAB17,RAB25,RIPK3,RND1,SCEL,SOX17,SPOCK2,SYK,TAL1,TBX2,TDRKH,TGM1,ULK4,UPK1B,VNN1
GO:0009310	0.0136446	12.5981	0.17991	2	17	amine catabolic process	GO_BP	IDO1,KYNU
GO:0010832	0.0136446	12.5981	0.17991	2	17	negative regulation of myotube differentiation	GO_BP	ANKRD2,PPAPDC3
GO:1902259	0.0136446	12.5981	0.17991	2	17	regulation of delayed rectifier potassium channel activity	GO_BP	KCNE3,KCNS1
GO:0050707	0.014008	3.70087	1.41812	5	134	regulation of cytokine secretion	GO_BP	ALOX15B,CD34,SYK,TNFRSF9,VTCN1
GO:2000026	0.0144708	1.72935	14.197	23	1367	regulation of multicellular organismal development	GO_BP	ALOX15B,CALCA,CD34,COBL,COL4A3,CXCR4,ELL3,EPHA1,FGF18,FGF9,FGFR2,FOXA1,GAL,GRHL3,IDO1,KL,LRRN1,NCMAP,P2RY2,PF4,RAB17,RGN,SOX17,SYK,TAL1,TBX2,ULK4,VNN1
GO:0007155	0.0149734	1.70249	15.0384	24	1421	cell adhesion	GO_BP	AJAP1,CALCA,CD34,CDH1,CLDN3,CLDN6,CNTNAP2,COL4A3,EPHA1,FOXA1,IDO1,MPZL2,NLGN4X,NPNT,PCDH1,PGM5,PKP2,PVRL4,RIPK3,RND1,SPOCK2,SYK,VNN1,VTCN1
GO:0007173	0.0150891	2.45865	3.83104	9	362	epidermal growth factor receptor signaling pathway	GO_BP	AREG,CBLC,EPGN,FAM83B,FGF18,FGF9,FGFR2,KL,PIGR
GO:0033059	0.0158709	6.05418	0.529149	3	50	cellular pigmentation	GO_BP	GPR143,RAB17,RAB25
GO:0050848	0.0166142	11.2253	0.19914	2	19	regulation of calcium-mediated signaling	GO_BP	GPR143,P2RX5,RGN,SYK
GO:0060443	0.0167344	5.92769	0.539731	3	51	mammary gland morphogenesis	GO_BP	AREG,FGFR2,TBX2
GO:0022401	0.0169206	11.1146	0.201076	2	19	negative adaptation of signaling pathway	GO_BP	ARRB1,CALCA
GO:0032303	0.0169206	11.1146	0.201076	2	19	regulation of icosanoid secretion	GO_BP	P2RY2,SYK
GO:0033189	0.0169206	11.1146	0.201076	2	19	response to vitamin A	GO_BP	ALDH1A2,CYP1A1
GO:0051270	0.0176041	1.97492	7.45041	14	704	regulation of cellular component movement	GO_BP	ALOX15B,ARAP3,EPHA1,FAM110C,FGF18,MMP10,P2RY2,PF4,PKP2,RAB25,RGN,RIPK3,S100A14,ULK4
GO:0014855	0.0176237	5.80636	0.550314	3	52	striated muscle cell proliferation	GO_BP	FGF9,FGFR2,TBX2
GO:2000241	0.0176876	4.22898	0.994799	4	94	regulation of reproductive process	GO_BP	FGFR2,INHBB,P2RY2,PTGDS
GO:0040012	0.0182345	2.52975	3.3057	8	320	regulation of locomotion	GO_BP	ALOX15B,ARAP3,CXCR4,EPHA1,FAM110C,FGF18,MMP10,P2RY2,PF4,PKP2,RAB25,RGN,RIPK3,S100A14,TMPRSS2,ULK4
GO:0051094	0.0185326	1.80497	10.5471	18	1027	positive regulation of developmental process	GO_BP	ALOX15B,CALCA,CD34,COBL,CXCR4,ELL3,EPHA1,FGF18,FGF9,FGFR2,FOXA1,GAL,IDO1,KL,LRRN1,NCMAP,NPNT,P2RY2,PF4,SOX17,SYK,TAL1,TBX2,VNN1
GO:0009074	0.0186714	10.4965	0.211659	2	20	aromatic amino acid family catabolic process	GO_BP	IDO1,KYNU
GO:0070207	0.0186714	10.4965	0.211659	2	20	protein homotrimerization	GO_BP	LCN2,TNFRSF9
GO:0003382	0.0194801	5.57798	0.57148	3	54	epithelial cell morphogenesis	GO_BP	CGN,CLDN3,RAB25
GO:0006801	0.0194801	5.57798	0.57148	3	54	superoxide metabolic process	GO_BP	GCH1,RGN,SYK
GO:0070830	0.0194801	5.57798	0.57148	3	54	bicellular tight junction assembly	GO_BP	CGN,CLDN3,PKP2
GO:0001819	0.0203135	2.33031	4.03211	9	381	positive regulation of cytokine production	GO_BP	ALOX15B,CALCA,CD34,IDO1,P2RY2,PF4,RIPK3,SYK,VTCN1
GO:2000377	0.0211746	3.3123	1.57686	5	149	regulation of reactive oxygen species metabolic process	GO_BP	CD34,GCH1,RGN,RIPK3,SYK
GO:1901568	0.0216708	3.96321	1.0583	4	100	fatty acid derivative metabolic process	GO_BP	ALOX15B,CYP1A1,PTGDS,SYK
GO:0006952	0.0216798	1.58322	18.8906	28	1785	defense response	GO_BP	CALCA,CCK,COCH,CXCR4,FGF18,FGF9,FGFBP1,FGFR2,FRK,GAL,GCH1,IDO1,IFNLR1,INHBB,KL,KLK7,KYNU,LCN2,LY75,PF4,PTAFR,REP15,RIPK3,S100A14,SAA2,SYK,ULBP3,VNN1
GO:0035108	0.0217233	3.28925	1.58745	5	150	limb morphogenesis	GO_BP	ALDH1A2,FGF9,FGFR2,IDUA,TBX2
GO:0048469	0.0223609	3.26329	1.59952	5	152	cell maturation	GO_BP	CFTR,CNTNAP2,FOXA1,GAL,RND1,TAL1
GO:0016202	0.0223837	3.92211	1.06888	4	101	regulation of striated muscle tissue development	GO_BP	FGF9,FGFR2,SOX17,TBX2
GO:0042472	0.0223837	3.92211	1.06888	4	101	inner ear morphogenesis	GO_BP	CLIC5,FGF9,FGFR2,GRHL3
GO:0002092	0.0223899	9.44566	0.232825	2	22	positive regulation of receptor internalization	GO_BP	ARRB1,SYK
GO:1902253	0.0223899	9.44566	0.232825	2	22	regulation of intrinsic apoptotic signaling pathway by p53 class mediator	GO_BP	ANKRD2,ELL3
GO:1902882	0.0224598	5.26712	0.603229	3	57	regulation of response to oxidative stress	GO_BP	GCH1,RGN,VNN1
GO:0044106	0.0224805	2.86882	2.18009	6	206	cellular amine metabolic process	GO_BP	BHMT,CDS1,IDO1,KYNU,NR1H4,SLC44A4
GO:0060562	0.022912	2.41675	3.45005	8	326	epithelial tube morphogenesis	GO_BP	AREG,COBL,FGFR2,FOXA1,GRHL3,NPNT,SOX17,TBX2
GO:0007620	0.0243541	8.99532	0.243408	2	23	copulation	GO_BP	P2RY2,PI3
GO:0042119	0.0243541	8.99532	0.243408	2	23	neutrophil activation	GO_BP	CXCR4,SYK
GO:0010876	0.0244177	2.38613	3.49238	8	330	lipid localization	GO_BP	ANO9,CFTR,GAL,NR1H4,P2RY2,PITPNM3,SLC27A2,SYK
GO:1901379	0.0245765	5.07838	0.624395	3	59	regulation of potassium ion transmembrane transport	GO_BP	GAL,KCNE3,KCNS1
GO:0050673	0.0255916	2.36367	3.52413	8	333	epithelial cell proliferation	GO_BP	ALDH1A2,AREG,CALCA,CD34,EPGN,FGF9,FGFR2,RGN
GO:0016338	0.026386	8.58592	0.253991	2	24	calcium-independent cell-cell adhesion via plasma membrane cell-adhesion molecules	GO_BP	CLDN3,CLDN6
GO:0032147	0.0263981	2.11868	4.92108	10	465	activation of protein kinase activity	GO_BP	ARRB1,CALCA,CXCR4,EPGN,FGF18,FGF9,FGFR2,KL,RIPK3,SYK
GO:0000902	0.0264738	1.62082	15.0278	23	1420	cell morphogenesis	GO_BP	ARAP3,CCK,CGN,CLDN3,CLIC5,COBL,COCH,COL4A3,ELL3,EPHA1,FGF18,FGF9,FGFR2,FOXA1,IDUA,KL,PREX2,RAB17,RAB25,RND1,SOX17,TAL1,ULK4
GO:0019369	0.0267972	4.90267	0.645561	3	61	arachidonic acid metabolic process	GO_BP	ALOX15B,CYP1A1,PTGDS
GO:0072358	0.027369	1.77881	9.44001	16	892	cardiovascular system development	GO_BP	ALDH1A2,CALCA,CD34,COL4A3,EPGN,EPHA1,FGF18,FGF9,FGFR2,NEBL,PF4,PKP2,SOX17,SYK,TAL1,TBX2
GO:0002682	0.0277327	1.59692	15.9274	24	1505	regulation of immune system process	GO_BP	CALCA,CD34,CDH1,COCH,FGF18,FGF9,FGFBP1,FGFR2,GAL,IDO1,IFNLR1,IL13RA2,KL,KLK7,PF4,PIGR,REP15,RIPK3,S100A14,SYK,TAL1,ULBP3,VNN1,VTCN1
GO:0007176	0.0284841	8.21211	0.264574	2	25	regulation of epidermal growth factor-activated receptor activity	GO_BP	CBLC,EPGN
GO:0035162	0.0284841	8.21211	0.264574	2	25	embryonic hemopoiesis	GO_BP	LMO2,TAL1
GO:0021915	0.0290382	3.03559	1.71444	5	162	neural tube development	GO_BP	ALDH1A2,COBL,FOXA1,GRHL3,SOX17
GO:0031644	0.0291217	4.73866	0.666727	3	63	regulation of neurological system process	GO_BP	CALCA,CCK,NCMAP
GO:0019752	0.0295326	1.72994	10.3184	17	975	carboxylic acid metabolic process	GO_BP	ALDH1A2,ALDH8A1,ALOX15B,BHMT,CYP1A1,GCH1,IDO1,IDUA,KYNU,NR1H4,PTGDS,RGN,SLC27A2,SLC6A14,SYK,UGT2A3,VNN1
GO:0072001	0.0296722	2.45543	2.96323	7	280	renal system development	GO_BP	ALDH1A2,CD34,COL4A3,FGFR2,NPNT,RGN,SOX17
GO:0010033	0.0299684	1.44248	29.9286	40	2828	response to organic substance	GO_BP	ALDH1A2,AREG,ARRB1,CA3,CA9,CALCA,CDH1,CFTR,CGN,CXCR4,CYP1A1,EDAR,FGF18,FGF9,FGFBP1,FGFR2,FOXA1,GAL,GCH1,IDO1,IFNLR1,IL13RA2,INHBB,KHK,KL,KYNU,LCN2,LMO2,NPNT,NR1H4,P2RX5,P2RY2,PF4,PTAFR,PTGDS,S100A14,SYK,TMEM27,UCN2,UGT2A3
GO:0042430	0.0306468	7.86946	0.275157	2	26	indole-containing compound metabolic process	GO_BP	IDO1,KYNU
GO:0045880	0.0306468	7.86946	0.275157	2	26	positive regulation of smoothened signaling pathway	GO_BP	FGF9,FOXA1
GO:0071451	0.0306468	7.86946	0.275157	2	26	cellular response to superoxide	GO_BP	GCH1,RGN
GO:1990748	0.0306468	7.86946	0.275157	2	26	cellular detoxification	GO_BP	GCH1,RGN
GO:0009653	0.0307911	1.45093	28.2124	38	2696	anatomical structure morphogenesis	GO_BP	ALDH1A2,ARAP3,AREG,CA9,CCK,CD34,CGN,CLDN3,CLIC5,COBL,COCH,COL4A3,CST6,EDAR,ELL3,EPGN,EPHA1,FGF18,FGF9,FGFR2,FOXA1,GAL,GRHL3,IDUA,KL,MPZL2,NCMAP,NEBL,NPNT,PF4,PKP2,PREX2,RAB17,RAB25,RND1,SOX17,SYK,TAL1,TBX2,ULK4
GO:1903531	0.0310827	2.97812	1.74619	5	165	negative regulation of secretion by cell	GO_BP	CD34,IL13RA2,INHBB,TNFRSF9,UCN2
GO:0006636	0.0315496	4.58524	0.687893	3	65	unsaturated fatty acid biosynthetic process	GO_BP	ALOX15B,PTGDS,SYK
GO:0031669	0.0318891	2.14143	4.37077	9	413	cellular response to nutrient levels	GO_BP	FGFBP1,INHBB,LCN2,LIX1,NEFM,NR1H4,P2RX5,REP15,UCN2
GO:0045595	0.0323742	1.60177	14.507	22	1392	regulation of cell differentiation	GO_BP	ALOX15B,ANKRD2,AREG,CALCA,CD34,COBL,CXCR4,ELL3,FGF18,FGF9,FGFR2,FOXA1,GAL,NPNT,P2RY2,PF4,PKP2,PPAPDC3,RAB17,SOX17,SPOCK2,SYK,TAL1,ULK4,VNN1
GO:0007267	0.0324213	1.63758	12.8583	20	1215	cell-cell signaling	GO_BP	AREG,ARRB1,CALCA,CD34,CFTR,FGF18,FGF9,FGFBP1,FGFR2,FOXA1,GABRP,GAL,GRIP1,INHBB,KCNS1,NLGN4X,PCDH1,PKP2,TMEM27,UCN2
GO:2000027	0.0324947	2.94099	1.76736	5	167	regulation of organ morphogenesis	GO_BP	CD34,FGFR2,GRHL3,SOX17,TBX2
GO:1901019	0.0328022	4.51218	0.698476	3	66	regulation of calcium ion transmembrane transporter activity	GO_BP	KCNE3,RGN,S100A1
GO:0043304	0.0328723	7.55422	0.28574	2	27	regulation of mast cell degranulation	GO_BP	IL13RA2,SYK
GO:0009636	0.0333381	2.91973	1.77973	5	170	response to toxic substance	GO_BP	AQP10,CDH1,CYP1A1,GCH1,LCN2,RGN,SLC6A14
GO:0007610	0.0338622	1.84204	7.36575	13	696	behavior	GO_BP	CALCA,CCK,CNTNAP2,CXCR4,FGF18,GAL,IDO1,NLGN4X,PF4,PREX2,PTGDS,S100A14,TAL1
GO:0008285	0.0349379	1.88344	6.6413	12	631	negative regulation of cell proliferation	GO_BP	ALDH1A2,ALOX15B,COL4A3,FGFBP1,FGFR2,FRK,GAL,IDO1,IFNLR1,PKP2,PTGDS,RGN,TNFRSF9
GO:0006656	0.0351593	7.26323	0.296323	2	28	phosphatidylcholine biosynthetic process	GO_BP	CDS1,SLC44A4
GO:0009812	0.0351593	7.26323	0.296323	2	28	flavonoid metabolic process	GO_BP	CYP1A1,UGT2A3
GO:0060441	0.0351593	7.26323	0.296323	2	28	epithelial tube branching involved in lung morphogenesis	GO_BP	FGFR2,FOXA1
GO:0048332	0.0353842	4.37281	0.719642	3	68	mesoderm morphogenesis	GO_BP	FGFR2,SOX17,TAL1
GO:0048736	0.0354376	2.86942	1.80969	5	171	appendage development	GO_BP	ALDH1A2,FGF9,FGFR2,IDUA,TBX2
GO:0045931	0.0357511	3.36345	1.23821	4	117	positive regulation of mitotic cell cycle	GO_BP	CYP1A1,EPGN,FOXA1,TAL1
GO:0022008	0.0357562	1.53974	17.1762	25	1623	neurogenesis	GO_BP	ALDH1A2,AREG,CCK,CDH1,CLIC5,CNTNAP2,COBL,COL4A3,CXCR4,ELL3,EPHA1,FGF18,FGF9,FGFR2,FOXA1,GRIP1,KL,NCMAP,NLGN4X,P2RY2,PREX2,RAB17,RND1,TAL1,ULK4
GO:0016337	0.035902	1.8253	7.42925	13	702	single organismal cell-cell adhesion	GO_BP	CALCA,CD34,CDH1,FOXA1,IDO1,MPZL2,NLGN4X,NPNT,PKP2,RIPK3,SYK,VNN1,VTCN1
GO:0046942	0.0360104	2.35029	3.09023	7	292	carboxylic acid transport	GO_BP	CCK,NR1H4,P2RY2,SLC27A2,SLC6A14,SYK,TMEM27
GO:0048878	0.0362847	1.68321	10.583	17	1000	chemical homeostasis	GO_BP	AQP10,ARRB1,CALCA,CCK,CFTR,CXCR4,FOXA1,GRHL3,IDUA,KL,LCN2,P2RX5,P2RY2,PKP2,RGN,S100A14,TMEM27
GO:0030279	0.0367135	4.30629	0.730225	3	69	negative regulation of ossification	GO_BP	AREG,CALCA,P2RY2
GO:0048333	0.0371213	7.03445	0.305171	2	29	mesodermal cell differentiation	GO_BP	FGFR2,SOX17,TAL1
GO:0008015	0.0372245	2.0781	4.49776	9	425	blood circulation	GO_BP	CALCA,CD34,COL4A3,F5,GCH1,P2RY2,PKP2,S100A1,TBX2
GO:0030595	0.0385403	2.80121	1.85202	5	175	leukocyte chemotaxis	GO_BP	CALCA,CXCR4,PF4,S100A14,SYK
GO:0048731	0.0394318	1.41262	31.5503	41	3142	system development	GO_BP	ALDH1A2,ALOX15B,ANKRD2,AREG,ARRB1,CALCA,CCK,CD34,CDH1,CLIC5,CNTNAP2,COBL,COL4A3,CXCR4,CYP1A1,EDAR,ELL3,EPGN,EPHA1,EXPH5,FGF18,FGF9,FGFR2,FOXA1,GAL,GDA,GJB3,GRHL3,GRIP1,IDO1,IDUA,INHBB,KL,LMO2,LRRN1,MPZL2,NCMAP,NEBL,NLGN4X,NPNT,P2RX5,P2RY2,PCDH1,PF4,PKP2,PREX2,RAB17,RGN,RIPK3,RND1,S100A1,SCEL,SOX17,SPOCK2,SYK,TAL1,TBX2,TGM1,ULK4,VNN1,ZBTB42
GO:0001889	0.0396795	3.24766	1.28054	4	121	liver development	GO_BP	ALDH1A2,COBL,CYP1A1,RGN
GO:0000305	0.0399112	6.7436	0.317489	2	30	response to oxygen radical	GO_BP	GCH1,RGN
GO:0045684	0.0399112	6.7436	0.317489	2	30	positive regulation of epidermis development	GO_BP	ALOX15B,GAL
GO:0050850	0.0399112	6.7436	0.317489	2	30	positive regulation of calcium-mediated signaling	GO_BP	P2RX5,SYK
GO:0009719	0.0402427	1.51969	17.3772	25	1642	response to endogenous stimulus	GO_BP	ALDH1A2,AREG,CA9,CALCA,CDH1,CFTR,CGN,FGF18,FGF9,FGFBP1,FGFR2,FOXA1,GAL,INHBB,KHK,KL,KYNU,LMO2,NPNT,NR1H4,P2RX5,P2RY2,PTGDS,UCN2,UGT2A3
GO:1903530	0.0409141	2.0405	4.57944	9	441	regulation of secretion by cell	GO_BP	ALOX15B,ARRB1,CCK,CD34,CFTR,EXPH5,GAL,IL13RA2,INHBB,SYK,TMEM27,TNFRSF9,UCN2,VTCN1
GO:0015672	0.0414907	1.88557	6.06404	11	573	monovalent inorganic cation transport	GO_BP	FXYD3,GAL,KCNE3,KCNK15,KCNS1,PKP2,SLC17A1,SLC17A3,SLC2A9,SLC44A4,SYK
GO:0044057	0.0417375	2.13575	3.88417	8	372	regulation of system process	GO_BP	CALCA,CCK,GAL,INHBB,NCMAP,NPNT,P2RY2,PKP2,S100A1,TBX2,UCN2
GO:0010453	0.0423732	6.51066	0.328072	2	31	regulation of cell fate commitment	GO_BP	FGFR2,SOX17
GO:0090077	0.0423732	6.51066	0.328072	2	31	foam cell differentiation	GO_BP	ALOX15B,PF4
GO:0048863	0.0430592	2.44007	2.54675	6	242	stem cell differentiation	GO_BP	ALDH1A2,ELL3,FGFR2,FOXA1,SOX17,TAL1,TBX2
GO:0023052	0.0434137	1.31731	64.5561	76	6100	signaling	GO_BP	ALDH1A2,ALOX15B,ANKRD2,ARAP3,AREG,ARRB1,CALCA,CBLC,CCK,CD34,CDH1,CDS1,CFTR,CGN,CLDN3,CNKSR1,CNTNAP2,COL4A3,CORO2A,CXCR4,DAPP1,EDAR,ELL3,EPGN,EPHA1,FAM110C,FAM83B,FGF18,FGF9,FGFBP1,FGFR2,FOXA1,FRK,GABRP,GAL,GPR143,GRHL3,GRIP1,IFNLR1,IL13RA2,INHBB,KCNS1,KL,LCN2,NLGN4X,NPNT,NR1H4,P2RX5,P2RY2,PCDH1,PF4,PIGR,PKP2,PREX2,PTAFR,RAB17,RAB25,RASL11B,RASSF6,RGN,RHOV,RIPK3,RND1,RXFP1,S100A1,S100A14,SOX17,SPO…
GO:0040017	0.043437	2.11718	3.9157	8	370	positive regulation of locomotion	GO_BP	EPHA1,FAM110C,FGF18,P2RY2,PF4,RAB25,S100A14,TMPRSS2
GO:0046620	0.0437385	4.0018	0.78314	3	74	regulation of organ growth	GO_BP	FGF9,FGFR2,TBX2
GO:0002053	0.0448906	6.29326	0.338655	2	32	positive regulation of mesenchymal cell proliferation	GO_BP	FGF9,FGFR2
GO:0045124	0.0448906	6.29326	0.338655	2	32	regulation of bone resorption	GO_BP	CALCA,SYK
GO:0015908	0.0452184	3.94598	0.793723	3	75	fatty acid transport	GO_BP	P2RY2,SLC27A2,SYK
GO:0021536	0.0452184	3.94598	0.793723	3	75	diencephalon development	GO_BP	ALDH1A2,CDH1,CNTNAP2
GO:0030216	0.0460163	3.0881	1.34404	4	127	keratinocyte differentiation	GO_BP	ALOX15B,EXPH5,SCEL,TGM1
GO:0033077	0.0467229	3.89169	0.804306	3	76	T cell differentiation in thymus	GO_BP	MPZL2,RIPK3,VNN1
GO:0046209	0.0467229	3.89169	0.804306	3	76	nitric oxide metabolic process	GO_BP	CD34,GCH1,RGN
GO:0034612	0.0470354	2.38476	2.60341	6	246	response to tumor necrosis factor	GO_BP	CALCA,EDAR,GCH1,LCN2,NPNT,SYK
GO:0003401	0.0474619	6.08988	0.349238	2	33	axis elongation	GO_BP	AREG,FGFR2
GO:0048265	0.0474619	6.08988	0.349238	2	33	response to pain	GO_BP	CALCA,GCH1
GO:0042445	0.0479086	2.62918	1.96843	5	186	hormone metabolic process	GO_BP	ALDH1A2,ALDH8A1,CYP1A1,FOXA1,GAL
GO:0050670	0.0479086	2.62918	1.96843	5	186	regulation of lymphocyte proliferation	GO_BP	GAL,IDO1,RIPK3,SYK,VTCN1
GO:0030182	0.048139	1.52706	15.1336	22	1430	neuron differentiation	GO_BP	ALDH1A2,AREG,CCK,CDH1,CLIC5,CNTNAP2,COBL,COL4A3,EPHA1,FGF18,FGF9,FGFR2,FOXA1,GRIP1,KL,NLGN4X,P2RY2,PREX2,RAB17,RND1,TAL1,ULK4
GO:0022617	0.0493842	3.01402	1.37579	4	130	extracellular matrix disassembly	GO_BP	CDH1,COL4A3,KLK7,MMP10
GO:1902107	0.0493842	3.01402	1.37579	4	130	positive regulation of leukocyte differentiation	GO_BP	CALCA,PF4,SYK,VNN1
GO:1901700	0.0498362	1.57108	12.6809	19	1234	response to oxygen-containing compound	GO_BP	ALDH1A2,AREG,ARRB1,CA3,CA9,CDH1,CFTR,CYP1A1,FGF18,FGF9,FGFR2,FOXA1,GAL,GCH1,IDO1,INHBB,KHK,KL,LCN2,NR1H4,P2RX5,P2RY2,PF4,PTAFR,RGN,S100A14,TMEM27
GO:0071944	4.28232e-05	1.8924	46.7637	71	4738	cell periphery	GO_CC	AJAP1,ALOX15B,ANO9,AQP10,ARAP3,ARRB1,C2orf88,CA9,CD34,CDH1,CFTR,CLDN3,CLDN6,CLIC5,CLIC6,CNKSR1,CNTNAP2,COBL,CST6,CXCR4,DAPP1,EDAR,EPGN,EPHA1,EXOC3L4,F5,FAM110C,FGFBP1,FGFR2,FRK,FXYD3,GABRP,GJB3,GPR143,GRIP1,IFNLR1,KCNE3,KCNK15,KCNS1,KL,LIPH,LY75,MISP,MPZL2,NCMAP,NLGN4X,NPNT,P2RX5,P2RY2,PCDH1,PGM5,PIGR,PKP2,PREX2,PTAFR,PVRL4,RAB17,RAB25,RHOV,RIPK3,RND1,RXFP1,S100A14,SCEL,SLC17A1,SLC17A3,SLC2A9,SLC…
GO:0044459	5.55194e-05	2.22085	19.1038	37	1926	plasma membrane part	GO_CC	AJAP1,AQP10,ARRB1,CA9,CD34,CDH1,CFTR,CLDN3,CNTNAP2,EPGN,EPHA1,FGFR2,FRK,FXYD3,GABRP,GJB3,GPR143,GRIP1,IFNLR1,KCNE3,KCNK15,KCNS1,KL,LY75,NCMAP,NLGN4X,NPNT,P2RX5,P2RY2,PCDH1,PGM5,PIGR,PTAFR,PVRL4,RAB17,RAB25,SLC17A1,SLC17A3,SLC2A9,SLC6A14,SYK,TMEM27,TMPRSS2,TNFRSF9,TSPAN7,ULBP3,UPK1B,VTCN1
GO:0034707	0.000151981	11.0701	0.509543	5	50	chloride channel complex	GO_CC	CFTR,CLIC5,CLIC6,FXYD3,GABRP
GO:0030485	0.000307775	196.413	0.0305726	2	3	smooth muscle contractile fiber	GO_CC	IDO1,NPNT
GO:0005887	0.000436433	2.08484	16.4816	31	1626	integral component of plasma membrane	GO_CC	AQP10,CD34,CLDN3,CNTNAP2,EPGN,EPHA1,FGFR2,FXYD3,GABRP,IFNLR1,KCNE3,KCNK15,KCNS1,KL,LY75,NCMAP,NLGN4X,NPNT,P2RX5,P2RY2,PCDH1,PIGR,PTAFR,PVRL4,SLC17A1,SLC17A3,SLC2A9,SLC6A14,TMPRSS2,TNFRSF9,TSPAN7,UPK1B
GO:0016323	0.00130157	4.03892	2.10951	8	207	basolateral plasma membrane	GO_CC	AJAP1,ARRB1,CA9,CD34,CFTR,P2RY2,RAB17,SLC2A9
GO:0031982	0.00153806	1.67215	36.8706	54	3618	vesicle	GO_CC	ALDH8A1,ALOX15B,ARRB1,BHMT,CBLC,CDH1,CFTR,CLDN3,CLIC5,CLIC6,COCH,CPVL,CST6,CXCR4,F5,FGF9,FGFR2,FRK,FXYD3,GAL,GCH1,GDA,GPR143,GRIP1,IDUA,KHK,KL,KLK7,LCN2,LY75,NCCRP1,NEBL,NPNT,PF4,PI3,PIGR,PRSS16,PTGDS,PVRL4,RAB17,RAB25,RINL,S100A14,SAA2,SCEL,SLC27A2,SLC44A4,SLC6A14,SYK,TGM1,TMEM27,TMPRSS2,UPK1B,VNN1
GO:0005576	0.00159368	2.00126	15.6864	28	1703	extracellular region	GO_CC	ADAMTSL3,ALDH8A1,ALOX15B,AREG,BHMT,C1QL3,CALCA,CBLC,CCK,CD34,CDH1,CFTR,CLDN3,CLIC5,CLIC6,COCH,COL4A3,CPVL,CST6,CXCR4,EPGN,F5,FAM150B,FGF18,FGF9,FGFBP1,FGFR2,FRK,FXYD3,GAL,GDA,IDUA,IL13RA2,INHBB,IZUMO4,KHK,KL,KLK10,KLK7,LCN2,LIPH,LY75,LYPD6,MMP10,MST1L,NCCRP1,NEBL,NPNT,PF4,PI3,PIGR,PRRG4,PRTG,PTGDS,PVRL4,RAB17,RAB25,S100A14,SAA2,SCEL,SLC27A2,SLC44A4,SLC6A14,SPOCK2,TGM1,TMEM27,TMPRSS2,TNFRSF9,UCN2,…
GO:0016324	0.00193472	3.44533	2.77192	9	272	apical plasma membrane	GO_CC	AJAP1,CD34,CFTR,GPR143,P2RY2,RAB17,SLC17A3,SLC2A9,UPK1B
GO:0005938	0.00272704	3.56686	2.37447	8	233	cell cortex	GO_CC	CDH1,CLIC5,CNKSR1,COBL,EXOC3L4,FAM110C,FGFR2,MISP
GO:0043230	0.00275367	1.69054	28.3204	43	2779	extracellular organelle	GO_CC	ALDH8A1,ALOX15B,BHMT,CBLC,CDH1,CFTR,CLDN3,CLIC5,CLIC6,COCH,CPVL,CST6,CXCR4,F5,FGF9,FRK,FXYD3,GDA,IDUA,KHK,KL,LCN2,LY75,NCCRP1,NEBL,NPNT,PI3,PIGR,PTGDS,PVRL4,RAB17,RAB25,S100A14,SAA2,SCEL,SLC27A2,SLC44A4,SLC6A14,TGM1,TMEM27,TMPRSS2,UPK1B,VNN1
GO:0005615	0.00421409	1.91436	13.4927	24	1324	extracellular space	GO_CC	AREG,CALCA,CCK,EPGN,F5,FGF18,FGF9,FGFBP1,GAL,IL13RA2,INHBB,KL,KLK7,LCN2,LIPH,MMP10,MST1L,PF4,PIGR,PRTG,PTGDS,SAA2,TNFRSF9,UCN2
GO:0070062	0.00440538	1.64789	28.1879	42	2766	extracellular exosome	GO_CC	ALDH8A1,ALOX15B,BHMT,CBLC,CDH1,CFTR,CLDN3,CLIC5,CLIC6,COCH,CPVL,CST6,CXCR4,FGF9,FRK,FXYD3,GDA,IDUA,KHK,KL,LCN2,LY75,NCCRP1,NEBL,NPNT,PI3,PIGR,PTGDS,PVRL4,RAB17,RAB25,S100A14,SAA2,SCEL,SLC27A2,SLC44A4,SLC6A14,TGM1,TMEM27,TMPRSS2,UPK1B,VNN1
GO:0031224	0.00543059	1.50112	55.4791	72	5444	intrinsic component of membrane	GO_CC	AJAP1,ANO9,AQP10,AREG,CA9,CD34,CDH1,CDS1,CFTR,CLDN3,CLDN6,CLIC5,CLIC6,CNTNAP2,CXCR4,EDAR,EPGN,EPHA1,ERVMER34-1,FAM189A1,FGFR2,FXYD3,GABRP,GJB3,GPR143,GSG1,IFNLR1,IL13RA2,KCNE3,KCNK15,KCNS1,KL,LEMD1,LRRN1,LY75,MPZL2,NCMAP,NIPAL1,NLGN4X,NPNT,P2RX5,P2RY2,PCDH1,PIGR,PITPNM3,PKP2,PPAPDC3,PRRG4,PRTG,PTAFR,PVRL4,RXFP1,SLC17A1,SLC17A3,SLC27A2,SLC2A9,SLC35F3,SLC44A4,SLC6A14,TGM1,TM4SF4,TMEM213,TMEM27,TMPR…
GO:0055037	0.00973723	4.06529	1.29424	5	127	recycling endosome	GO_CC	CFTR,GRIP1,RAB17,RAB25,REP15
GO:0031526	0.0107933	7.03772	0.458589	3	45	brush border membrane	GO_CC	SLC17A3,SLC6A14,TMEM27
GO:0001533	0.0114612	6.87366	0.46878	3	46	cornified envelope	GO_CC	CST6,SCEL,TGM1
GO:0098589	0.0146667	1.82055	11.0367	19	1083	membrane region	GO_CC	AJAP1,ARRB1,CA9,CD34,CDH1,CFTR,CNTNAP2,GABRP,GPR143,GRIP1,NLGN4X,P2RY2,RAB17,RAB25,SLC17A3,SLC2A9,SLC6A14,TMEM27,UPK1B
GO:1902495	0.0159203	2.5932	3.22031	8	316	transmembrane transporter complex	GO_CC	CFTR,CLIC5,CLIC6,CNTNAP2,FXYD3,GABRP,KCNE3,KCNS1
GO:0060076	0.0173961	10.9013	0.203817	2	20	excitatory synapse	GO_CC	FGFR2,NLGN4X
GO:0044304	0.018536	5.68107	0.560498	3	55	main axon	GO_CC	CCK,CNTNAP2,NCMAP
GO:0009898	0.0218901	3.27909	1.58978	5	156	cytoplasmic side of plasma membrane	GO_CC	ARRB1,CDH1,FRK,PGM5,SYK
GO:0005578	0.0281148	2.31698	3.58719	8	352	proteinaceous extracellular matrix	GO_CC	ADAMTSL3,COCH,COL4A3,FGF9,MMP10,NPNT,PI3,SPOCK2
GO:0098797	0.0336627	2.02686	5.12601	10	503	plasma membrane protein complex	GO_CC	ARRB1,CDH1,CNTNAP2,GJB3,IFNLR1,KCNE3,KCNS1,NPNT,PGM5,SYK
GO:0000791	0.0350225	7.26381	0.295535	2	29	euchromatin	GO_CC	ANKRD2,NR1H4
GO:0031674	0.0362609	3.34425	1.24329	4	122	I band	GO_CC	ANKRD2,NEBL,PGM5,S100A1
GO:0043296	0.0390966	3.26077	1.27386	4	125	apical junction complex	GO_CC	CDH1,CGN,CLDN3,CLDN6
GO:0005911	0.0432906	2.43506	2.54922	6	254	cell-cell junction	GO_CC	CDH1,CGN,CLDN3,CLDN6,CNKSR1,GJB3,PCDH1,PGM5,PKP2,PVRL4
GO:0019897	0.0451386	3.10565	1.335	4	131	extrinsic component of plasma membrane	GO_CC	ARRB1,CDH1,FRK,SYK
GO:0015103	2.41146e-05	7.52267	1.17865	8	118	inorganic anion transmembrane transporter activity	GO_MF	ANO9,CFTR,CLIC5,CLIC6,FXYD3,GABRP,SLC17A1,SLC17A3
GO:0005154	0.000187634	16.2252	0.289668	4	29	epidermal growth factor receptor binding	GO_MF	AREG,CBLC,EPGN,FAM83B
GO:0005254	0.0010691	7.01199	0.774461	5	78	chloride channel activity	GO_MF	ANO9,CFTR,CLIC5,CLIC6,FXYD3,GABRP
GO:0035586	0.00169772	14.4014	0.239726	3	24	purinergic receptor activity	GO_MF	P2RX5,P2RY2,PTAFR
GO:0001758	0.00201519	40.1171	0.06992	2	7	retinal dehydrogenase activity	GO_MF	ALDH1A2,ALDH8A1
GO:0015321	0.00266931	33.4289	0.0799085	2	8	sodium-dependent phosphate transmembrane transporter activity	GO_MF	SLC17A1,SLC17A3
GO:0005436	0.00340949	28.6516	0.0898971	2	9	sodium:phosphate symporter activity	GO_MF	SLC17A1,SLC17A3
GO:0022836	0.0053349	2.93685	3.2363	9	324	gated channel activity	GO_MF	ANO9,CFTR,CLIC5,CLIC6,GABRP,KCNE3,KCNS1,P2RX5,SLC17A3
GO:0008083	0.00560213	3.94306	1.60816	6	161	growth factor activity	GO_MF	AREG,EPGN,FGF18,FGF9,INHBB,MACC1
GO:0005102	0.00567555	1.99089	10.823	20	1142	receptor binding	GO_MF	AREG,ARRB1,CALCA,CBLC,CCK,CLIC6,COL4A3,EPGN,FAM83B,FGF18,FGF9,FRK,GAL,GRIP1,IDUA,INHBB,KL,MACC1,NLGN4X,NPNT,NR1H4,PF4,PITPNM3,PVRL4,RND1,S100A14,SLC27A2,SYK,UCN2,ULBP3,VTCN1
GO:0004089	0.007196	18.2284	0.129851	2	13	carbonate dehydratase activity	GO_MF	CA3,CA9
GO:0045028	0.007196	18.2284	0.129851	2	13	G-protein coupled purinergic nucleotide receptor activity	GO_MF	P2RY2,PTAFR
GO:0005104	0.00945837	15.5111	0.148989	2	15	fibroblast growth factor receptor binding	GO_MF	FGF18,FGF9,KL
GO:0050839	0.010229	3.44831	1.82791	6	183	cell adhesion molecule binding	GO_MF	CDH1,COL4A3,NLGN4X,NPNT,PVRL4,SYK
GO:0016502	0.0107359	14.4049	0.158893	2	16	nucleotide receptor activity	GO_MF	P2RX5,P2RY2,PTAFR
GO:0005215	0.0119233	1.81153	12.3758	21	1239	transporter activity	GO_MF	ANO9,AQP10,CFTR,CLIC5,CLIC6,FXYD3,GABRP,GJB3,KCNE3,KCNK15,KCNS1,LCN2,NIPAL1,P2RX5,PITPNM3,PTGDS,SLC17A1,SLC17A3,SLC27A2,SLC2A9,SLC6A14
GO:0005179	0.013114	4.64261	0.909244	4	92	hormone activity	GO_MF	CALCA,CCK,GAL,INHBB,KL,UCN2
GO:0004029	0.0136616	12.5282	0.179794	2	18	aldehyde dehydrogenase (NAD) activity	GO_MF	ALDH1A2,ALDH8A1
GO:0022891	0.0162492	1.90593	8.86985	16	888	substrate-specific transmembrane transporter activity	GO_MF	ANO9,AQP10,CFTR,CLIC5,CLIC6,FXYD3,GABRP,KCNE3,KCNK15,KCNS1,NIPAL1,P2RX5,SLC17A1,SLC17A3,SLC2A9,SLC6A14
GO:0008201	0.0165035	3.54211	1.47831	5	148	heparin binding	GO_MF	FGF9,FGFBP1,FGFR2,LIPH,PF4
GO:0017134	0.0167458	11.1348	0.199771	2	20	fibroblast growth factor binding	GO_MF	FGFR2,KL
GO:0043325	0.0167458	11.1348	0.199771	2	20	phosphatidylinositol-3,4-bisphosphate binding	GO_MF	ARAP3,DAPP1
GO:0005509	0.0181786	2.02358	6.75227	13	676	calcium ion binding	GO_MF	ALOX15B,CBLC,CDH1,GCH1,MMP10,NPNT,PCDH1,PITPNM3,PRRG4,RGN,S100A1,S100A14,SPOCK2
GO:0015294	0.0191541	4.12069	1.01883	4	102	solute:cation symporter activity	GO_MF	SLC17A1,SLC17A3,SLC2A9,SLC6A14
GO:0005216	0.0197535	2.96018	2.11662	6	216	ion channel activity	GO_MF	ANO9,CFTR,CLIC5,CLIC6,FXYD3,GABRP,KCNE3,KCNK15,KCNS1,P2RX5,SLC17A3
GO:0045309	0.0237012	9.10809	0.239726	2	24	protein phosphorylated amino acid binding	GO_MF	ARRB1,CBLC
GO:0015267	0.0251591	3.77483	1.10801	4	115	channel activity	GO_MF	ANO9,AQP10,CFTR,CLIC5,CLIC6,FXYD3,GABRP,GJB3,KCNE3,KCNK15,KCNS1,P2RX5,SLC17A3
GO:0005184	0.0255957	8.71156	0.249714	2	25	neuropeptide hormone activity	GO_MF	CCK,GAL
GO:0008236	0.0262155	3.12304	1.66809	5	167	serine-type peptidase activity	GO_MF	CPVL,KLK10,KLK7,PRSS16,TMPRSS2
GO:0016701	0.0275495	8.34807	0.259703	2	26	oxidoreductase activity, acting on single donors with incorporation of molecular oxygen	GO_MF	ALOX15B,IDO1
GO:0005501	0.0337542	7.41915	0.289668	2	29	retinoid binding	GO_MF	ALDH1A2,PTGDS
GO:0071855	0.0337542	7.41915	0.289668	2	29	neuropeptide receptor binding	GO_MF	GAL,UCN2
GO:0008013	0.0341266	4.43477	0.709188	3	71	beta-catenin binding	GO_MF	CDH1,GRIP1,SOX17
GO:0005244	0.0412925	2.74592	1.88784	5	189	voltage-gated ion channel activity	GO_MF	CLIC5,CLIC6,KCNE3,KCNS1,SLC17A3
GO:0005547	0.042779	6.46027	0.329623	2	33	phosphatidylinositol-3,4,5-trisphosphate binding	GO_MF	ARAP3,DAPP1
GO:0017080	0.0451611	6.258	0.339611	2	34	sodium channel regulator activity	GO_MF	FXYD3,PKP2
GO:0070888	0.0451611	6.258	0.339611	2	34	E-box binding	GO_MF	LMO2,TAL1

## Sheet: fMSC exclusive
GOID	Pvalue	OddsRatio	ExpCount	Count	Size	Term	GO_type	genes
GO:0072359	3.42565e-08	3.40718	10.8425	32	892	circulatory system development	GO_BP	ADRA1B,ANGPT1,BMPER,C5,CHI3L1,COL8A2,CSPG4,ENPP2,ESM1,HAND2,HAS2,HGF,ISL1,ITGA7,KCNAB1,KCNK2,NDP,PDGFRA,PGF,PLCE1,PRRX1,PTGIS,PTGS2,RAMP1,RASIP1,RHOJ,SERPINF1,SOX6,TEK,TMEM100,TWIST1,ZFPM2
GO:0001568	1.35659e-07	4.02592	6.45822	23	536	blood vessel development	GO_BP	ANGPT1,BMPER,C5,CHI3L1,COL8A2,CSPG4,ENPP2,ESM1,HAND2,HAS2,HGF,ISL1,ITGA7,PDGFRA,PGF,PRRX1,PTGIS,PTGS2,RAMP1,RASIP1,SERPINF1,TEK,TMEM100,TWIST1,ZFPM2
GO:0045766	8.39976e-06	7.46002	1.34924	9	111	positive regulation of angiogenesis	GO_BP	C5,CHI3L1,HGF,ISL1,PGF,PTGIS,PTGS2,TEK,TWIST1
GO:1901342	1.1243e-05	5.12222	2.57692	12	212	regulation of vasculature development	GO_BP	C5,CHI3L1,ENPP2,HGF,ISL1,PGF,PTGIS,PTGS2,SERPINF1,TEK,TMEM100,TWIST1
GO:0048701	1.64279e-05	12.8568	0.546988	6	45	embryonic cranial skeleton morphogenesis	GO_BP	DLX2,PDGFRA,PRRX1,TBX15,TWIST1,TWIST2
GO:0002040	6.48474e-05	9.82443	0.692852	6	57	sprouting angiogenesis	GO_BP	ANGPT1,BMPER,ESM1,PGF,PTGS2,TEK
GO:0010838	0.000140821	41.2348	0.109398	3	9	positive regulation of keratinocyte proliferation	GO_BP	FGF7,HAS2,TWIST2
GO:1903510	0.000189818	5.50854	1.58019	8	130	mucopolysaccharide metabolic process	GO_BP	ANGPT1,CSPG4,EGFLAM,HAS2,HGF,SPOCK3,ST3GAL6,XYLT1
GO:0044707	0.000388144	1.82083	39.8875	59	3742	single-multicellular organism process	GO_BP	ACTG2,ADAM23,ADORA2A,ADRA1B,AFP,AGTR1,AKR1B10,AMELY,ANGPT1,AR,ASPN,BARHL1,BDKRB1,BHLHB9,BMPER,BRCA2,C5,C6orf58,CACNB2,CD248,CDK5R2,CEND1,CENPI,CHI3L1,CLEC3B,CNTN3,COL8A2,CSPG4,DLX2,DLX5,DLX6,DOK5,EBF1,ENPP2,ESM1,EXO1,FAM212A,FGF7,FLI1,FMN2,GCGR,GDF6,GRIA1,HAND2,HAPLN1,HAS2,HCRTR1,HGF,HSPB7,HTR7,IFNE,ISL1,ITGA7,KAZALD1,KCNAB1,KCNJ2,KCNK2,KIF14,KY,LDB2,LMOD1,LRRC4C,LRRN3,LY96,MAB21L1,MAB21L2,MDGA1,…
GO:2000147	0.000394011	3.25305	4.29082	13	353	positive regulation of cell motility	GO_BP	ANGPT1,BDKRB1,CCL7,ENPP2,FGF7,HAS2,HGF,NTRK3,PDGFRA,PTGS2,TEK,TIRAP,TWIST1
GO:0048014	0.000437536	164.161	0.0364659	2	3	Tie signaling pathway	GO_BP	ANGPT1,TEK
GO:0034389	0.000722773	20.6098	0.182329	3	15	lipid particle organization	GO_BP	CIDEC,FITM1,FITM2
GO:0001667	0.000864083	3.33175	3.52504	11	290	ameboidal-type cell migration	GO_BP	ANGPT1,BMPER,ENPP2,FGF7,HAND2,HAS2,ISL1,PTGS2,SERPINF1,TEK,TWIST1
GO:0003253	0.000868057	82.0754	0.0486212	2	4	cardiac neural crest cell migration involved in outflow tract morphogenesis	GO_BP	HAND2,TWIST1
GO:0006769	0.000868057	82.0754	0.0486212	2	4	nicotinamide metabolic process	GO_BP	PTGIS,PTGS2
GO:0051270	0.000979398	2.3851	8.55733	19	704	regulation of cellular component movement	GO_BP	ANGPT1,BDKRB1,BMPER,C5,CCL7,ENPP2,FGF7,HAS2,HGF,KCNJ2,KIF14,NTRK3,PDE4B,PDGFRA,PTGS2,SERPINF1,TEK,TIRAP,TWIST1
GO:0042698	0.0010161	17.9381	0.203574	3	17	ovulation cycle	GO_BP	AFP,CENPI,FGF7,HAS2,PDGFRA,SERPINF1,TIMP4
GO:0003203	0.00106101	17.6634	0.20664	3	17	endocardial cushion morphogenesis	GO_BP	ISL1,TMEM100,TWIST1
GO:1903555	0.00124659	5.43244	1.19122	6	98	regulation of tumor necrosis factor superfamily cytokine production	GO_BP	ANGPT1,ISL1,LY96,TIRAP,TWIST1,TWIST2
GO:0001574	0.00126186	16.4848	0.218795	3	18	ganglioside biosynthetic process	GO_BP	ST3GAL6,ST6GALNAC3,ST6GALNAC5
GO:0060665	0.00143518	54.7136	0.0607765	2	5	regulation of branching involved in salivary gland morphogenesis by mesenchymal-epithelial signaling	GO_BP	FGF7,HGF
GO:0090500	0.00143518	54.7136	0.0607765	2	5	endocardial cushion to mesenchymal transition	GO_BP	HAS2,TWIST1
GO:0097503	0.00200228	13.7348	0.255261	3	21	sialylation	GO_BP	ST3GAL6,ST6GALNAC3,ST6GALNAC5
GO:0019800	0.00213554	41.0327	0.0729318	2	6	peptide cross-linking via chondroitin 4-sulfate glycosaminoglycan	GO_BP	EGFLAM,SPOCK3
GO:0070572	0.00213554	41.0327	0.0729318	2	6	positive regulation of neuron projection regeneration	GO_BP	HGF,NTRK3
GO:0008015	0.00213875	2.67247	5.166	13	425	blood circulation	GO_BP	ADORA2A,ADRA1B,AGTR1,ANGPT1,BDKRB1,FLI1,GCGR,HSPB7,HTR7,KCNJ2,PDE4B,PTGS2,TEK
GO:0030334	0.00245932	2.36197	7.20809	16	593	regulation of cell migration	GO_BP	ANGPT1,BDKRB1,BMPER,C5,CCL7,ENPP2,FGF7,HAS2,HGF,KIF14,NTRK3,PDGFRA,PTGS2,SERPINF1,TEK,TIRAP
GO:0030198	0.00269842	2.71705	4.67979	12	385	extracellular matrix organization	GO_BP	COL21A1,COL8A2,ECM2,EGFLAM,FBLN5,HAPLN1,HAS2,ITGA7,KAZALD1,MFAP4,MMP1,PRSS2
GO:0048562	0.00295514	3.00206	3.52504	10	290	embryonic organ morphogenesis	GO_BP	DLX2,DLX5,DLX6,HAND2,MYO15A,PDGFRA,PRRX1,TBX15,TWIST1,TWIST2
GO:0010890	0.00296586	32.8241	0.0850871	2	7	positive regulation of sequestering of triglyceride	GO_BP	FITM1,FITM2
GO:0048251	0.00296586	32.8241	0.0850871	2	7	elastic fiber assembly	GO_BP	FBLN5,MFAP4
GO:0051549	0.00296586	32.8241	0.0850871	2	7	positive regulation of keratinocyte migration	GO_BP	FGF7,HAS2
GO:0061308	0.00296586	32.8241	0.0850871	2	7	cardiac neural crest cell development involved in heart development	GO_BP	HAND2,TWIST1
GO:0046660	0.00306459	4.4973	1.42217	6	117	female sex differentiation	GO_BP	AFP,BRCA2,CENPI,FGF7,PDGFRA,ZFPM2
GO:0070374	0.00321588	3.86728	1.92054	7	158	positive regulation of ERK1 and ERK2 cascade	GO_BP	ANGPT1,BMPER,CCL7,CHI3L1,PDGFRA,TEK,TIRAP
GO:0060021	0.00323123	5.3863	0.996734	5	82	palate development	GO_BP	DLX5,DLX6,HAND2,PRRX1,TWIST1
GO:0007423	0.00329759	2.95511	3.58086	10	303	sensory organ development	GO_BP	BMPER,COL8A2,DLX5,DLX6,HAND2,KCNK2,MAB21L1,MAB21L2,MYO15A,NDP,NTRK3,PDGFRA,PRRX1,RHOJ,SERPINF1,TUB,TWIST1,TWIST2
GO:0051094	0.00341781	2.94203	3.60119	10	308	positive regulation of developmental process	GO_BP	AGTR1,AR,BHLHB9,C5,CHI3L1,ENPP2,FGF7,GDF6,HAND2,HAS2,HGF,ISL1,LRRN3,MAMSTR,MEDAG,NTRK3,PGF,PTGIS,PTGS2,RAB7B,RND2,SERPINF1,SOX6,TEK,TMEM100,TWIST1,ZFPM2
GO:0001525	0.003518	3.13878	3.03313	9	263	angiogenesis	GO_BP	ANGPT1,BMPER,C5,CHI3L1,COL8A2,CSPG4,ENPP2,ESM1,HAND2,HGF,ISL1,PDGFRA,PGF,PTGIS,PTGS2,RAMP1,RASIP1,SERPINF1,TEK,TMEM100,TWIST1
GO:0014068	0.00363706	6.88959	0.632075	4	52	positive regulation of phosphatidylinositol 3-kinase signaling	GO_BP	ANGPT1,HGF,PDGFRA,TEK
GO:0050918	0.00363706	6.88959	0.632075	4	52	positive chemotaxis	GO_BP	ANGPT1,FGF7,HGF,NTRK3
GO:0043583	0.00364509	3.3956	2.49184	8	205	ear development	GO_BP	BMPER,DLX5,DLX6,KCNK2,MYO15A,NTRK3,PRRX1,TWIST1
GO:0010575	0.0037435	10.7457	0.316038	3	26	positive regulation of vascular endothelial growth factor production	GO_BP	C5,ISL1,PTGS2
GO:0032760	0.00389713	6.74858	0.644231	4	53	positive regulation of tumor necrosis factor production	GO_BP	ISL1,LY96,TIRAP,TWIST1
GO:0051303	0.00389713	6.74858	0.644231	4	53	establishment of chromosome localization	GO_BP	BRCA2,FMN2,GEM,KIF14
GO:0003263	0.0039229	27.3518	0.0972424	2	8	cardioblast proliferation	GO_BP	HAND2,ISL1
GO:0090132	0.00409512	3.3272	2.54046	8	209	epithelium migration	GO_BP	ANGPT1,BMPER,ENPP2,FGF7,HAS2,PTGS2,SERPINF1,TEK
GO:0044708	0.00429584	2.55556	4.95936	12	408	single-organism behavior	GO_BP	ADRA1B,BHLHB9,CEND1,GRIA1,HCRTR1,KCNAB1,KCNK2,NLGN4Y,PENK,PTGS2,SCN8A,SERPINF1
GO:0010562	0.00489142	1.88347	13.6261	24	1121	positive regulation of phosphorus metabolic process	GO_BP	ADORA2A,ADRA1B,ANGPT1,AR,BMPER,C5,CCL7,CDK5R2,CHI3L1,CLSPN,CSPG4,ENPP2,FGF7,GDF6,HGF,IFNE,ISL1,KIF14,NTRK3,PDGFRA,PLCE1,RAMP1,TEK,TIRAP
GO:0030326	0.00494698	4.05553	1.56803	6	129	embryonic limb morphogenesis	GO_BP	DLX5,DLX6,HAND2,PITX1,PRRX1,TWIST1
GO:0048706	0.00494698	4.05553	1.56803	6	129	embryonic skeletal system development	GO_BP	DLX2,PDGFRA,PRRX1,TBX15,TWIST1,TWIST2
GO:0003266	0.0050035	23.4429	0.109398	2	9	regulation of secondary heart field cardioblast proliferation	GO_BP	HAND2,ISL1
GO:0042327	0.00500851	1.93412	12.131	22	998	positive regulation of phosphorylation	GO_BP	ADRA1B,ANGPT1,AR,BMPER,C5,CCL7,CDK5R2,CHI3L1,CLSPN,CSPG4,ENPP2,FGF7,GDF6,HGF,IFNE,ISL1,KIF14,NTRK3,PDGFRA,PLCE1,TEK,TIRAP
GO:0007417	0.00518393	1.9932	10.6724	20	878	central nervous system development	GO_BP	ADAM23,ADORA2A,BARHL1,BRCA2,CDK5R2,CEND1,DLX2,HAPLN1,ISL1,KCNAB1,KIF14,MDGA1,NPTX1,NTRK3,PCDH18,PITX1,PRDM8,SOX6,SSTR1,TIMP4
GO:0060485	0.00526404	3.18283	2.64985	8	218	mesenchyme development	GO_BP	ACTG2,HAND2,HAS2,HGF,ISL1,TMEM100,TWIST1,ZFPM2
GO:0008585	0.00567183	4.67963	1.13719	5	94	female gonad development	GO_BP	AFP,BRCA2,CENPI,FGF7,PDGFRA,ZFPM2
GO:0050654	0.00607689	5.90247	0.729318	4	60	chondroitin sulfate proteoglycan metabolic process	GO_BP	CSPG4,EGFLAM,SPOCK3,XYLT1
GO:0019233	0.00631832	4.55371	1.16691	5	96	sensory perception of pain	GO_BP	BDKRB1,PENK,PTGS2,SCN8A,TMEM100
GO:0007267	0.00637569	2.33256	5.88965	13	501	cell-cell signaling	GO_BP	ADORA2A,ADRA1B,AGTR1,AR,CACNB2,CCL7,FGF7,GAL3ST4,GRIA1,HCRTR1,HGF,HTR7,ISL1,KCNAB1,KCNG1,KCNJ2,KCNK2,KCNQ5,NDP,NLGN4Y,NPTX1,PDE7B,PGF,PLCL1,PTGS2,SSTR1,TEK,VSNL1
GO:0032755	0.00644265	5.79856	0.741473	4	61	positive regulation of interleukin-6 production	GO_BP	ISL1,RAB7B,TIRAP,TWIST1
GO:1903034	0.00665114	2.51897	4.5947	11	378	regulation of response to wounding	GO_BP	AGTR1,C5,ISL1,NTRK3,PDGFRA,PTGIS,PTGS2,SERPINB2,SERPINF1,TEK,THBD
GO:0061299	0.00752294	18.2312	0.133708	2	11	retina vasculature morphogenesis in camera-type eye	GO_BP	NDP,RHOJ
GO:0009311	0.00762677	5.50761	0.777939	4	64	oligosaccharide metabolic process	GO_BP	GAL3ST4,ST3GAL6,ST6GALNAC3,ST6GALNAC5
GO:0009792	0.00839791	2.11127	7.48766	15	616	embryo development ending in birth or egg hatching	GO_BP	ANGPT1,BRCA2,C5,DLX2,FAM212A,HAND2,ISL1,PDGFRA,PRRX1,SOX6,TBX15,TMEM100,TWIST1,TWIST2,ZFPM2
GO:0010594	0.00879771	4.18367	1.26415	5	104	regulation of endothelial cell migration	GO_BP	ANGPT1,BMPER,PTGS2,SERPINF1,TEK
GO:0006488	0.00894583	5.24438	0.814405	4	67	dolichol-linked oligosaccharide biosynthetic process	GO_BP	ALG10,ST3GAL6,ST6GALNAC3,ST6GALNAC5
GO:0002739	0.00895573	16.407	0.145864	2	12	regulation of cytokine secretion involved in immune response	GO_BP	ANGPT1,TEK
GO:2000679	0.00895573	16.407	0.145864	2	12	positive regulation of transcription regulatory region DNA binding	GO_BP	HAND2,TWIST1
GO:0007517	0.00942911	2.51343	4.17347	10	345	muscle organ development	GO_BP	ISL1,ITGA7,KCNAB1,KCNK2,KY,PITX1,SCN8A,SOX6,SRPK3,TWIST1,ZFPM2
GO:0043010	0.00993642	3.4726	1.81692	6	152	camera-type eye development	GO_BP	COL8A2,MAB21L1,MAB21L2,NDP,NTRK3,PDGFRA,RHOJ,SERPINF1,TUB,TWIST1,TWIST2
GO:0035107	0.0100998	3.45962	1.82329	6	150	appendage morphogenesis	GO_BP	DLX5,DLX6,HAND2,PITX1,PRRX1,TWIST1
GO:0003148	0.0104999	14.9146	0.158019	2	13	outflow tract septum morphogenesis	GO_BP	ISL1,ZFPM2
GO:0019371	0.0104999	14.9146	0.158019	2	13	cyclooxygenase pathway	GO_BP	PTGIS,PTGS2
GO:0048934	0.0104999	14.9146	0.158019	2	13	peripheral nervous system neuron differentiation	GO_BP	HAND2,ISL1
GO:0048864	0.0107359	3.4118	1.84761	6	152	stem cell development	GO_BP	HAND2,HAS2,HGF,ISL1,TMEM100,TWIST1
GO:0060322	0.0110476	1.9911	8.46009	16	696	head development	GO_BP	BARHL1,BRCA2,CDK5R2,CEND1,DLX2,DLX5,DLX6,ISL1,KCNAB1,KIF14,MDGA1,PCDH18,PITX1,PRDM8,SSTR1,TWIST2
GO:0035051	0.0110495	3.94315	1.33708	5	110	cardiocyte differentiation	GO_BP	HAND2,ISL1,PDGFRA,SOX6,TWIST1
GO:0050890	0.0113078	2.76809	3.02667	8	249	cognition	GO_BP	ADRA1B,BHLHB9,GRIA1,KCNAB1,KCNK2,NLGN4Y,PTGS2,SERPINF1
GO:0050731	0.0113999	3.36528	1.87192	6	154	positive regulation of peptidyl-tyrosine phosphorylation	GO_BP	ANGPT1,CSPG4,ENPP2,FGF7,HGF,ISL1
GO:0001570	0.0114595	4.85727	0.875181	4	72	vasculogenesis	GO_BP	HAS2,RASIP1,TMEM100,ZFPM2
GO:0045834	0.0114596	3.90571	1.34924	5	111	positive regulation of lipid metabolic process	GO_BP	AGTR1,PDGFRA,PTGS2,TEK,TWIST1
GO:0045668	0.0117251	6.85985	0.474057	3	39	negative regulation of osteoblast differentiation	GO_BP	HAND2,TWIST1,TWIST2
GO:0001558	0.0123801	2.40522	4.3516	10	358	regulation of cell growth	GO_BP	AGTR1,BDKRB1,ESM1,FBLN5,KAZALD1,KIF14,NTRK3,PLCE1,PRSS2,RND2
GO:0031100	0.0131652	4.65118	0.911647	4	75	organ regeneration	GO_BP	AFP,HGF,PGF,TEK
GO:0006023	0.0132037	3.76276	1.39786	5	115	aminoglycan biosynthetic process	GO_BP	ANGPT1,CSPG4,HAS2,ST3GAL6,XYLT1
GO:0051099	0.0132037	3.76276	1.39786	5	115	positive regulation of binding	GO_BP	HAND2,ISL1,PLCL1,TIRAP,TWIST1
GO:0032881	0.0134371	6.49801	0.498367	3	41	regulation of polysaccharide metabolic process	GO_BP	ADRA1B,GCGR,HAS2
GO:0010033	0.0134511	1.48745	34.3752	47	2828	response to organic substance	GO_BP	ADORA2A,ADRA1B,AFP,ANGPT1,AR,ASPN,BDKRB1,BMPER,BRCA2,CCL7,CHI3L1,CLEC3B,DLX5,DOK5,FGF7,GCGR,GDF6,HAS2,HCRTR1,HGF,HSPB7,IFNE,ISL1,LY96,NPTX1,NTRK3,P2RX6,PDE1C,PDE4B,PDGFRA,PGF,PTGIS,PTGS2,RAMP1,SERPINF1,SOX6,SSTR1,ST3GAL6,STAT4,TEK,THBD,TIMP4,TIRAP,TMEM100,TUB,TWIST1,VSNL1
GO:0048608	0.0134595	2.26572	5.08091	11	418	reproductive structure development	GO_BP	AFP,AR,BRCA2,CENPI,FGF7,NDP,PDGFRA,PTGIS,PTGS2,SERPINF1,ZFPM2
GO:0003018	0.0135653	3.23297	1.94485	6	160	vascular process in circulatory system	GO_BP	ADRA1B,AGTR1,ANGPT1,HTR7,PTGS2,TEK
GO:0007512	0.0139112	12.6185	0.182329	2	15	adult heart development	GO_BP	ADRA1B,HAND2
GO:2000136	0.0139112	12.6185	0.182329	2	15	regulation of cell proliferation involved in heart morphogenesis	GO_BP	HAND2,ISL1
GO:2000251	0.0139112	12.6185	0.182329	2	15	positive regulation of actin cytoskeleton reorganization	GO_BP	NTRK3,TEK
GO:0022604	0.014158	2.16214	5.81023	12	478	regulation of cell morphogenesis	GO_BP	BHLHB9,CCL7,ENPP2,FITM2,HAS2,ITGA7,LRRC4C,NTRK3,PALM2,RHOJ,RND2,TWIST1
GO:0001655	0.0156775	2.43917	3.85323	9	317	urogenital system development	GO_BP	AGTR1,ANGPT1,AR,BMPER,HAS2,PDGFRA,PGF,PLCE1,SERPINF1
GO:0010544	0.0157725	11.7164	0.194485	2	16	negative regulation of platelet activation	GO_BP	PDGFRA,THBD
GO:0034143	0.0157725	11.7164	0.194485	2	16	regulation of toll-like receptor 4 signaling pathway	GO_BP	RAB7B,TIRAP
GO:0001822	0.0159337	2.59317	3.22115	8	265	kidney development	GO_BP	AGTR1,ANGPT1,BMPER,HAS2,PDGFRA,PGF,PLCE1,SERPINF1
GO:0007399	0.0160172	1.80581	11.154	19	982	nervous system development	GO_BP	ADAM23,ADORA2A,ANGPT1,BARHL1,BHLHB9,BRCA2,CACNB2,CDK5R2,CEND1,CNTN3,CSPG4,DLX2,DLX5,DLX6,DOK5,FAM212A,FGF7,GDF6,HAND2,HAPLN1,HGF,ISL1,KCNAB1,KIF14,LRRC4C,LRRN3,MAB21L2,MDGA1,NDP,NLGN4Y,NPTX1,NTRK3,PCDH18,PDGFRA,PITX1,PRDM8,PRRX1,RND2,SCN8A,SCRG1,SERPINF1,SOX6,SSTR1,TEK,TIMP4,TRPC4,TWIST1
GO:0034394	0.0162585	6.02143	0.534833	3	44	protein localization to cell surface	GO_BP	ANGPT1,FBLN5,FGF7
GO:2000027	0.0164373	3.09107	2.02993	6	167	regulation of organ morphogenesis	GO_BP	ASPN,FGF7,HAND2,HGF,ISL1,TWIST1
GO:0003205	0.0172116	3.50592	1.4951	5	123	cardiac chamber development	GO_BP	HAND2,ISL1,KCNK2,TEK,ZFPM2
GO:0009653	0.0174119	1.89221	8.95197	16	820	anatomical structure morphogenesis	GO_BP	ACTG2,ANGPT1,ASPN,BHLHB9,BMPER,C5,CACNB2,CCL7,CD248,CDK5R2,CEND1,CHI3L1,COL8A2,CSPG4,DLX2,DLX5,DLX6,ENPP2,ESM1,FGF7,FITM2,FLI1,HAND2,HAS2,HGF,ISL1,ITGA7,KIF14,LMOD1,LRRC4C,MAB21L1,MAB21L2,MYO15A,NDP,NPTX1,NTRK3,PALM2,PDGFRA,PGF,PITX1,PRDM8,PRRX1,PTGIS,PTGS2,RAMP1,RASIP1,RHOJ,RND2,SERPINF1,SOX6,TBX15,TEK,TMEM100,TRPC4,TWIST1,TWIST2,ZFPM2
GO:1902259	0.017734	10.9347	0.20664	2	17	regulation of delayed rectifier potassium channel activity	GO_BP	KCNAB1,KCNG1
GO:0018212	0.0181315	2.37624	3.95047	9	325	peptidyl-tyrosine modification	GO_BP	ANGPT1,CSPG4,ENPP2,FGF7,HGF,ISL1,NTRK3,PDGFRA,TEK
GO:0001932	0.0182204	1.64556	16.0815	25	1323	regulation of protein phosphorylation	GO_BP	ADRA1B,ANGPT1,BDKRB1,BMPER,C5,CCL7,CCNE2,CDK5R2,CHI3L1,CLSPN,CSPG4,ENPP2,FGF7,GDF6,HGF,IFNE,ISL1,KIF14,NTRK3,PDGFRA,PLCE1,PLCL1,TEK,TIRAP,TWIST1
GO:0060173	0.0182543	3.01538	2.07856	6	171	limb development	GO_BP	DLX5,DLX6,HAND2,PITX1,PRRX1,TWIST1
GO:0010463	0.0183099	5.74066	0.559144	3	46	mesenchymal cell proliferation	GO_BP	FGF7,HAND2,PRRX1
GO:0071347	0.0184768	4.17811	1.00889	4	83	cellular response to interleukin-1	GO_BP	CCL7,CHI3L1,HAS2,PTGIS
GO:0048705	0.0189751	3.41463	1.53307	5	128	skeletal system morphogenesis	GO_BP	DLX2,DLX5,HAS2,PDGFRA,PRRX1,TBX15,TEK,TWIST1,TWIST2
GO:0008284	0.0191513	1.94901	7.52436	14	642	positive regulation of cell proliferation	GO_BP	AR,CD248,DLX5,DLX6,ESM1,FGF7,GRK5,HAS2,HGF,ISL1,KIF14,MAB21L1,MAB21L2,NTRK3,ORC1,PDGFRA,PGF,PRRX1,PTGS2,TEK,TIRAP,TWIST1,TWIST2
GO:0006198	0.0197931	10.2506	0.218795	2	18	cAMP catabolic process	GO_BP	PDE4B,PDE7B
GO:0022602	0.0199842	4.07445	1.0332	4	85	ovulation cycle process	GO_BP	AFP,CENPI,FGF7,PDGFRA
GO:0071363	0.0200601	1.78085	10.6116	18	873	cellular response to growth factor stimulus	GO_BP	ADORA2A,ANGPT1,ASPN,BMPER,CLEC3B,DLX5,DOK5,FGF7,GDF6,HAS2,HGF,NTRK3,PDE1C,PDGFRA,SOX6,TEK,TMEM100,TWIST1
GO:1900047	0.0204986	5.48485	0.583454	3	48	negative regulation of hemostasis	GO_BP	PDGFRA,SERPINB2,THBD
GO:0014706	0.0204989	2.32372	4.03556	9	332	striated muscle tissue development	GO_BP	ISL1,KCNAB1,KCNK2,PDGFRA,PITX1,SOX6,SRPK3,TWIST1,ZFPM2
GO:0036294	0.0206973	3.33505	1.56803	5	129	cellular response to decreased oxygen levels	GO_BP	FMN2,KCNK2,PTGIS,PTGS2,TWIST1
GO:0060326	0.0207331	2.65527	2.7471	7	226	cell chemotaxis	GO_BP	AGTR1,C5,CCL7,HGF,PDE4B,PDGFRA,TIRAP
GO:0043524	0.0213198	3.30816	1.58019	5	130	negative regulation of neuron apoptotic process	GO_BP	ANGPT1,BARHL1,BHLHB9,ISL1,KIF14
GO:0051101	0.0215654	3.97578	1.05751	4	87	regulation of DNA binding	GO_BP	HAND2,ISL1,TWIST1,TWIST2
GO:0010634	0.0217004	3.96728	1.05947	4	88	positive regulation of epithelial cell migration	GO_BP	ANGPT1,ENPP2,FGF7,HAS2,PTGS2,TEK
GO:0046697	0.0219469	9.64706	0.230951	2	19	decidualization	GO_BP	PTGIS,PTGS2
GO:0071498	0.0219469	9.64706	0.230951	2	19	cellular response to fluid shear stress	GO_BP	HAS2,PTGS2
GO:0060349	0.022384	3.92821	1.06967	4	88	bone morphogenesis	GO_BP	DLX5,HAS2,TEK,TWIST1
GO:0048731	0.0225506	1.70457	13.2562	21	1361	system development	GO_BP	ACTG2,ADAM23,ADORA2A,ADRA1B,AFP,AGTR1,AMELY,ANGPT1,AR,ASPN,BARHL1,BHLHB9,BMPER,BRCA2,C5,CACNB2,CD248,CDK5R2,CEND1,CENPI,CHI3L1,CLEC3B,CNTN3,COL8A2,CSPG4,DLX2,DLX5,DLX6,DOK5,ENPP2,ESM1,EXO1,FAM212A,FGF7,FLI1,GDF6,HAND2,HAPLN1,HAS2,HGF,IFNE,ISL1,ITGA7,KCNAB1,KCNK2,KIF14,KY,LDB2,LRRC4C,LRRN3,MAB21L1,MAB21L2,MDGA1,MYO15A,NDP,NLGN4Y,NPTX1,NTRK3,PCDH18,PDGFRA,PGF,PITX1,PLCE1,PRDM8,PRRX1,PTGIS,PTGS2,RAB…
GO:0050819	0.0228248	5.25081	0.607765	3	50	negative regulation of coagulation	GO_BP	PDGFRA,SERPINB2,THBD
GO:1904035	0.0240395	5.1411	0.61992	3	51	regulation of epithelial cell apoptotic process	GO_BP	ANGPT1,CD248,TEK
GO:0001944	0.0241144	9.07126	0.242303	2	22	vasculature development	GO_BP	ANGPT1,BMPER,C5,CHI3L1,COL8A2,CSPG4,ENPP2,ESM1,HAND2,HAS2,HGF,ISL1,ITGA7,NDP,PDGFRA,PGF,PRRX1,PTGIS,PTGS2,RAMP1,RASIP1,RHOJ,SERPINF1,TEK,TMEM100,TWIST1,ZFPM2
GO:0072012	0.0241931	9.11055	0.243106	2	20	glomerulus vasculature development	GO_BP	ANGPT1,PDGFRA
GO:0050900	0.0242579	2.25253	4.15711	9	342	leukocyte migration	GO_BP	ANGPT1,BDKRB1,C5,CCL7,MMP1,PDE4B,TEK,THBD,TIRAP
GO:0007187	0.0245204	2.80887	2.22442	6	183	G-protein coupled receptor signaling pathway, coupled to cyclic nucleotide second messenger	GO_BP	ADORA2A,ADRA1B,GCGR,GRK5,HTR7,SSTR1
GO:0051216	0.0245204	2.80887	2.22442	6	183	cartilage development	GO_BP	CHI3L1,DLX2,HAND2,PITX1,PRRX1,SOX6
GO:0031401	0.0245745	1.64595	14.0637	22	1157	positive regulation of protein modification process	GO_BP	ADRA1B,ANGPT1,BMPER,C5,CCL7,CDK5R2,CHI3L1,CLSPN,CSPG4,ENPP2,FGF7,GDF6,HGF,IFNE,ISL1,KIF14,NTRK3,PDGFRA,PLCE1,RAMP1,TEK,TIRAP
GO:0022603	0.0247238	2.55717	2.85093	7	248	regulation of anatomical structure morphogenesis	GO_BP	ASPN,BHLHB9,C5,CCL7,CHI3L1,ENPP2,FGF7,FITM2,HAND2,HAS2,HGF,ISL1,ITGA7,LRRC4C,NTRK3,PALM2,PGF,PTGIS,PTGS2,RHOJ,RND2,SERPINF1,TEK,TMEM100,TWIST1
GO:0051239	0.0248229	1.71549	11.6943	19	1031	regulation of multicellular organismal process	GO_BP	ADRA1B,AGTR1,ANGPT1,ASPN,BHLHB9,BMPER,BRCA2,C5,CEND1,CHI3L1,DLX2,ENPP2,FGF7,GDF6,HAND2,HAS2,HCRTR1,HGF,HSPB7,ISL1,KCNJ2,KCNK2,KIF14,LRRC4C,LRRN3,LY96,MDGA1,MFAP4,NTRK3,PDE4B,PDGFRA,PGF,PLCE1,PRRX1,PTGIS,PTGS2,RAB7B,RND2,SERPINB2,SERPINF1,SOX6,TEK,THBD,TIRAP,TMEM100,TWIST1,TWIST2,ZFPM2
GO:0001764	0.0253112	3.15548	1.65312	5	136	neuron migration	GO_BP	BARHL1,CDK5R2,MDGA1,NTRK3,TWIST1
GO:0032989	0.0253313	1.56446	18.2451	27	1501	cellular component morphogenesis	GO_BP	ANGPT1,BHLHB9,CACNB2,CCL7,DLX5,ENPP2,FGF7,FITM2,HAS2,HGF,ISL1,ITGA7,KIF14,LMOD1,LRRC4C,NPTX1,NTRK3,PALM2,PDGFRA,PRDM8,RHOJ,RND2,SOX6,TEK,TMEM100,TRPC4,TWIST1
GO:0033138	0.0258463	3.74873	1.11829	4	92	positive regulation of peptidyl-serine phosphorylation	GO_BP	ANGPT1,IFNE,NTRK3,TEK
GO:0055082	0.0258991	1.86631	7.82801	14	644	cellular chemical homeostasis	GO_BP	ABCG2,ADRA1B,AGTR1,BDKRB1,CALB2,CCL7,FITM2,KCNJ2,NPTX1,PDGFRA,PLCE1,SERPINF1,TRPC4,VSNL1
GO:1901570	0.0265721	4.93485	0.644231	3	53	fatty acid derivative biosynthetic process	GO_BP	PLA2G4A,PTGIS,PTGS2
GO:0032147	0.0270819	2.02517	5.65221	11	465	activation of protein kinase activity	GO_BP	ANGPT1,C5,CHI3L1,CLSPN,CSPG4,FGF7,KIF14,NTRK3,PDGFRA,PLCE1,TEK
GO:0071495	0.0270845	1.61085	15.0239	23	1236	cellular response to endogenous stimulus	GO_BP	ANGPT1,AR,ASPN,BMPER,CLEC3B,DLX5,FGF7,GCGR,GDF6,HAS2,HCRTR1,ISL1,PDE1C,PDE4B,PDGFRA,PGF,PTGS2,RAMP1,SERPINF1,SOX6,SSTR1,TEK,TMEM100
GO:0051247	0.027278	1.55287	18.3667	27	1511	positive regulation of protein metabolic process	GO_BP	ADRA1B,AGTR1,ANGPT1,BMPER,C5,CCL7,CDK5R2,CHI3L1,CLEC3B,CLSPN,CSPG4,ENPP2,FGF7,GDF6,HGF,IFNE,ISL1,KIF14,LY96,NTRK3,OAZ3,PCOLCE2,PDGFRA,PLCE1,RAMP1,TEK,TIRAP
GO:0060041	0.027475	3.08426	1.68959	5	139	retina development in camera-type eye	GO_BP	NDP,PDGFRA,RHOJ,SERPINF1,TUB
GO:0007613	0.0276916	3.66497	1.1426	4	94	memory	GO_BP	GRIA1,KCNK2,PTGS2,SERPINF1
GO:0010171	0.0278899	4.83779	0.656386	3	54	body morphogenesis	GO_BP	DLX5,MAB21L2,TWIST2
GO:0060688	0.0278899	4.83779	0.656386	3	54	regulation of morphogenesis of a branching structure	GO_BP	FGF7,HGF,PGF
GO:0040012	0.0279514	1.9493	6.41289	12	536	regulation of locomotion	GO_BP	ANGPT1,BDKRB1,BMPER,C5,CCL7,ENPP2,FGF7,HAS2,HGF,KIF14,NTRK3,PDGFRA,PTGS2,SERPINF1,TEK,TIRAP,TWIST1
GO:0007268	0.0280638	1.80396	8.67888	15	714	synaptic transmission	GO_BP	CACNB2,GRIA1,HCRTR1,HTR7,KCNAB1,KCNG1,KCNJ2,KCNK2,KCNQ5,NLGN4Y,NPTX1,PDE7B,PLCL1,PTGS2,SSTR1
GO:0044255	0.0281269	1.68313	11.8271	19	973	cellular lipid metabolic process	GO_BP	AGTR1,AKR1B10,CYP2A13,ENPP2,FGF7,FITM1,FITM2,GK,OPN1SW,PDGFRA,PLA2G4A,PLCE1,PTGIS,PTGS2,ST3GAL6,ST6GALNAC3,ST6GALNAC5,TEK,TWIST1
GO:0003012	0.0284852	2.1855	4.27866	9	352	muscle system process	GO_BP	ACTG2,ADRA1B,HTR7,KCNJ2,LMOD1,P2RX6,PDE4B,PLCE1,PTGS2
GO:0048870	0.0286177	1.73466	10.2695	17	884	cell motility	GO_BP	AGTR1,ANGPT1,BARHL1,BDKRB1,BMPER,C5,CCL7,CD248,CDK5R2,CEND1,CSPG4,ENPP2,FGF7,HAND2,HAS2,HGF,ISL1,ITGA7,KIF14,MDGA1,MMP1,NTRK3,PDE4B,PDGFRA,PTGS2,SERPINF1,TEK,THBD,TIRAP,TWIST1
GO:0050728	0.0286429	3.62448	1.15475	4	95	negative regulation of inflammatory response	GO_BP	ISL1,PTGIS,SERPINF1,TEK
GO:0050679	0.0289404	3.03954	1.7132	5	143	positive regulation of epithelial cell proliferation	GO_BP	DLX5,DLX6,FGF7,HAS2,PGF,TEK,TWIST1,TWIST2
GO:0030728	0.0289521	8.19849	0.267417	2	22	ovulation	GO_BP	AFP,PTGS2
GO:0043536	0.0289521	8.19849	0.267417	2	22	positive regulation of blood vessel endothelial cell migration	GO_BP	ANGPT1,PTGS2
GO:0061437	0.0289521	8.19849	0.267417	2	22	renal system vasculature development	GO_BP	ANGPT1,PDGFRA
GO:0032502	0.0290542	1.49002	26.5434	36	2609	developmental process	GO_BP	ACTG2,ADAM23,ADORA2A,ADRA1B,AFP,AGTR1,AMELY,ANGPT1,AR,ASPN,BARHL1,BHLHB9,BMPER,BRCA2,C5,C6orf58,CACNB2,CCL7,CD248,CDK5R2,CEND1,CENPI,CHI3L1,CLEC3B,CNTN3,COL8A2,CSPG4,DLX2,DLX5,DLX6,DOK5,EBF1,ENPP2,ESM1,EXO1,FAM212A,FGF7,FITM2,FLI1,FMN2,GDF6,GRK5,HAND2,HAPLN1,HAS2,HGF,IFNE,ISL1,ITGA7,KAZALD1,KCNAB1,KCNK2,KIF14,KY,LDB2,LMOD1,LRRC4C,LRRN3,MAB21L1,MAB21L2,MAMSTR,MDGA1,MEDAG,MYO15A,NDP,NLGN4Y,NPTX1,NT…
GO:0065008	0.029577	1.38184	41.5103	53	3415	regulation of biological quality	GO_BP	ABCG2,ADORA2A,ADRA1B,AFP,AGTR1,ANGPT1,BDKRB1,BHLHB9,CALB2,CCL7,DIO2,FGF7,FITM1,FITM2,FLI1,GCGR,GK,GRIA1,HAS2,HGF,HTR7,ISL1,ITGA7,KCNJ2,KCNK2,LDB2,LMOD1,LRRN3,MDGA1,MMP1,NPTX1,NTRK3,PALM2,PDE4B,PDGFRA,PIEZO2,PLA2G4A,PLCE1,PTGS2,RHOJ,RND2,SCN8A,SERPINB2,SERPINF1,SOX6,STARD5,TEK,THBD,TIRAP,TRPC4,TUB,VSNL1,ZFPM2
GO:0007605	0.0305383	2.99412	1.73821	5	143	sensory perception of sound	GO_BP	BARHL1,MYO15A,NDP,SCN8A,TUB
GO:0007264	0.030776	1.68887	11.1464	18	917	small GTPase mediated signal transduction	GO_BP	AGTR1,ANGPT1,AR,ARHGEF25,CENPI,CENPP,ERCC6L,FGF7,GEM,KIF14,PDGFRA,PLCE1,RAB27B,RAB7B,RHOJ,RND2,SPC25,TEK
GO:0009612	0.0314032	2.64272	2.35813	6	194	response to mechanical stimulus	GO_BP	BDKRB1,CHI3L1,KCNJ2,KCNK2,PIEZO2,PTGS2
GO:0060384	0.03146	7.80761	0.279572	2	23	innervation	GO_BP	ISL1,NPTX1
GO:0022037	0.0316128	3.50815	1.19122	4	98	metencephalon development	GO_BP	CDK5R2,CEND1,KIF14,SSTR1
GO:0030282	0.0316128	3.50815	1.19122	4	98	bone mineralization	GO_BP	ASPN,CLEC3B,PTGS2,TWIST1
GO:0046164	0.0320485	4.56818	0.692852	3	57	alcohol catabolic process	GO_BP	AKR1B10,ENPP2,GK
GO:0048015	0.0320853	2.62857	2.37028	6	195	phosphatidylinositol-mediated signaling	GO_BP	ANGPT1,FGF7,HGF,PDGFRA,TEK,TWIST1
GO:0001676	0.0326415	3.47101	1.20337	4	99	long-chain fatty acid metabolic process	GO_BP	CYP2A13,PLA2G4A,PTGIS,PTGS2
GO:0010811	0.0326415	3.47101	1.20337	4	99	positive regulation of cell-substrate adhesion	GO_BP	ECM2,EGFLAM,HAS2,TEK
GO:0051480	0.0327873	2.39948	3.02667	7	249	cytosolic calcium ion homeostasis	GO_BP	ADRA1B,AGTR1,BDKRB1,CALB2,PDGFRA,PLCE1,TRPC4
GO:0007059	0.0333986	2.38946	3.03882	7	250	chromosome segregation	GO_BP	BRCA2,CEP57L1,FANCM,FMN2,GEM,KIF14,SPC25
GO:0014033	0.0335027	4.48485	0.705007	3	58	neural crest cell differentiation	GO_BP	HAND2,ISL1,TWIST1
GO:0051965	0.0335027	4.48485	0.705007	3	58	positive regulation of synapse assembly	GO_BP	BHLHB9,LRRN3,NTRK3
GO:0006690	0.0336896	3.43464	1.21553	4	100	icosanoid metabolic process	GO_BP	CYP2A13,PLA2G4A,PTGIS,PTGS2
GO:0060445	0.0340503	7.45226	0.291727	2	24	branching involved in salivary gland morphogenesis	GO_BP	FGF7,HGF
GO:0071354	0.0340503	7.45226	0.291727	2	24	cellular response to interleukin-6	GO_BP	PTGIS,ST3GAL6
GO:1901385	0.0340503	7.45226	0.291727	2	24	regulation of voltage-gated calcium channel activity	GO_BP	CACNB2,PDE4B
GO:2000352	0.0340503	7.45226	0.291727	2	24	negative regulation of endothelial cell apoptotic process	GO_BP	ANGPT1,TEK
GO:0045597	0.0343671	1.72011	9.69993	16	798	positive regulation of cell differentiation	GO_BP	AGTR1,AR,BHLHB9,GDF6,HAS2,HGF,MAMSTR,MEDAG,NTRK3,PTGS2,RAB7B,RND2,SERPINF1,SOX6,TMEM100,TWIST1
GO:0042472	0.0347572	3.39903	1.22769	4	101	inner ear morphogenesis	GO_BP	DLX5,DLX6,MYO15A,PRRX1
GO:1901379	0.0349908	4.40449	0.717163	3	59	regulation of potassium ion transmembrane transport	GO_BP	KCNAB1,KCNG1,KCNJ2
GO:0042593	0.0363811	2.54675	2.44321	6	201	glucose homeostasis	GO_BP	ADRA1B,GCGR,GK,NPTX1,SERPINF1,VSNL1
GO:0030166	0.0365126	4.32695	0.729318	3	60	proteoglycan biosynthetic process	GO_BP	CSPG4,GAL3ST4,XYLT1
GO:0032642	0.0365126	4.32695	0.729318	3	60	regulation of chemokine production	GO_BP	C5,TIRAP,TWIST1
GO:0061045	0.0365126	4.32695	0.729318	3	60	negative regulation of wound healing	GO_BP	PDGFRA,SERPINB2,THBD
GO:0030206	0.0367207	7.12781	0.303882	2	25	chondroitin sulfate biosynthetic process	GO_BP	CSPG4,XYLT1
GO:0045686	0.0367207	7.12781	0.303882	2	25	negative regulation of glial cell differentiation	GO_BP	DLX2,NTRK3
GO:0001837	0.0369509	3.32995	1.252	4	103	epithelial to mesenchymal transition	GO_BP	HAS2,HGF,TMEM100,TWIST1
GO:0050807	0.0369509	3.32995	1.252	4	103	regulation of synapse organization	GO_BP	BHLHB9,LRRN3,MDGA1,NTRK3
GO:0006968	0.0380679	4.25209	0.741473	3	61	cellular defense response	GO_BP	ADORA2A,LY96,NCR1
GO:0009247	0.0380679	4.25209	0.741473	3	61	glycolipid biosynthetic process	GO_BP	ST3GAL6,ST6GALNAC3,ST6GALNAC5
GO:0048678	0.0380679	4.25209	0.741473	3	61	response to axon injury	GO_BP	ISL1,KCNK2,NTRK3
GO:0007156	0.038192	2.80925	1.84761	5	152	homophilic cell adhesion via plasma membrane adhesion molecules	GO_BP	CDH10,PCDH10,PCDH18,PCDH7,PCDHA13
GO:0010770	0.038192	2.80925	1.84761	5	152	positive regulation of cell morphogenesis involved in differentiation	GO_BP	BHLHB9,HAS2,NTRK3,RND2,TWIST1
GO:0009100	0.0387389	1.97427	5.25109	10	432	glycoprotein metabolic process	GO_BP	ALG10,CSPG4,EGFLAM,GAL3ST4,RAMP1,SPOCK3,ST3GAL6,ST6GALNAC3,ST6GALNAC5,XYLT1
GO:0003008	0.0388594	1.49893	18.9936	27	1601	system process	GO_BP	ACTG2,ADORA2A,ADRA1B,AGTR1,ANGPT1,BARHL1,BDKRB1,BHLHB9,CACNB2,FLI1,GCGR,GRIA1,HAS2,HGF,HSPB7,HTR7,KCNAB1,KCNJ2,KCNK2,LMOD1,MYO15A,NDP,NLGN4Y,NYX,OPN1SW,P2RX6,PDE4B,PENK,PIEZO2,PLCE1,PTGS2,SCN8A,SERPINF1,TEK,TMEM100,TUB
GO:0006022	0.0394477	4.18782	0.751964	3	63	aminoglycan metabolic process	GO_BP	ANGPT1,CSPG4,EGFLAM,HAS2,HGF,SPOCK3,ST3GAL6,XYLT1
GO:0046457	0.0394688	6.8304	0.316038	2	26	prostanoid biosynthetic process	GO_BP	PTGIS,PTGS2
GO:0003208	0.0396567	4.17976	0.753628	3	62	cardiac ventricle morphogenesis	GO_BP	HAND2,ISL1,ZFPM2
GO:0050663	0.0400383	2.7712	1.87192	5	154	cytokine secretion	GO_BP	ANGPT1,C5,CHI3L1,TEK,TWIST1
GO:0050920	0.0400383	2.7712	1.87192	5	154	regulation of chemotaxis	GO_BP	C5,CCL7,NTRK3,PDGFRA,TIRAP
GO:0051960	0.0407879	1.74499	8.33853	14	686	regulation of nervous system development	GO_BP	BHLHB9,CEND1,DLX2,GDF6,HGF,ISL1,KIF14,LRRC4C,LRRN3,MDGA1,NTRK3,PRRX1,RND2,SERPINF1
GO:0019229	0.0412786	4.10985	0.765784	3	63	regulation of vasoconstriction	GO_BP	ADRA1B,AGTR1,PTGS2
GO:0051240	0.0418931	1.54923	14.8804	22	1261	positive regulation of multicellular organismal process	GO_BP	ADRA1B,ANGPT1,BHLHB9,C5,CHI3L1,ENPP2,FGF7,GDF6,HAND2,HAS2,HGF,ISL1,LRRN3,LY96,NTRK3,PDE4B,PGF,PTGIS,PTGS2,RAB7B,RND2,SERPINF1,SOX6,TEK,THBD,TIRAP,TMEM100,TWIST1,ZFPM2
GO:0006937	0.041938	2.73415	1.89623	5	156	regulation of muscle contraction	GO_BP	ADRA1B,KCNJ2,PDE4B,PLCE1,PTGS2
GO:0001958	0.0422923	6.55678	0.328193	2	27	endochondral ossification	GO_BP	DLX5,TEK
GO:0021680	0.0422923	6.55678	0.328193	2	27	cerebellar Purkinje cell layer development	GO_BP	CEND1,KIF14
GO:0042730	0.0422923	6.55678	0.328193	2	27	fibrinolysis	GO_BP	SERPINB2,THBD
GO:0045987	0.0422923	6.55678	0.328193	2	27	positive regulation of smooth muscle contraction	GO_BP	ADRA1B,PTGS2
GO:0045137	0.0426599	2.44517	2.54046	6	209	development of primary sexual characteristics	GO_BP	AFP,BRCA2,CENPI,FGF7,PDGFRA,ZFPM2
GO:0016266	0.0429336	4.04223	0.777939	3	64	O-glycan processing	GO_BP	ST3GAL6,ST6GALNAC3,ST6GALNAC5
GO:0046460	0.0429336	4.04223	0.777939	3	64	neutral lipid biosynthetic process	GO_BP	FITM2,GK,PLCE1
GO:0060548	0.0437637	1.63637	10.8182	17	890	negative regulation of cell death	GO_BP	ANGPT1,AR,BARHL1,BHLHB9,FMN2,GRK5,HAND2,HGF,ISL1,KIF14,NTRK3,SERPINB2,SERPINF1,TEK,TWIST1,TWIST2,ZFPM2
GO:0019220	0.0443381	1.46612	20.0806	28	1652	regulation of phosphate metabolic process	GO_BP	ADORA2A,ADRA1B,ANGPT1,AR,BDKRB1,BMPER,C5,CCL7,CCNE2,CDK5R2,CHI3L1,CLSPN,CSPG4,ENPP2,FGF7,GDF6,HGF,IFNE,ISL1,KIF14,NTRK3,PDGFRA,PLCE1,PLCL1,RAMP1,TEK,TIRAP,TWIST1
GO:0034762	0.0448309	2.00046	4.65548	9	383	regulation of transmembrane transport	GO_BP	CACNB2,KCNAB1,KCNG1,KCNJ2,KCNQ5,OAZ3,PDE4B,SCN8A,TWIST1
GO:0070887	0.0452239	1.39485	28.9513	38	2434	cellular response to chemical stimulus	GO_BP	ADORA2A,AGTR1,ANGPT1,AR,ASPN,BMPER,C5,CCL7,CHI3L1,CLEC3B,CYP2A13,DLX5,DOK5,FBLN5,FGF7,FMN2,GCGR,GDF6,HAS2,HCRTR1,HGF,IFNE,ISL1,KCNK2,LY96,NPTX1,NTRK3,PDE1C,PDE4B,PDGFRA,PGF,PLA2G4A,PTGIS,PTGS2,RAMP1,SERPINF1,SOX6,SSTR1,ST3GAL6,STAT4,TEK,TIRAP,TMEM100,TWIST1,VSNL1
GO:0001666	0.0480313	2.19652	3.29409	7	271	response to hypoxia	GO_BP	FMN2,KCNK2,PGF,PTGIS,PTGS2,TEK,TWIST1
GO:0048518	0.0481502	1.34616	42.0811	52	3760	positive regulation of biological process	GO_BP	ACTG2,ADORA2A,ADRA1B,AGTR1,ANGPT1,AR,ARHGEF25,BARHL1,BDKRB1,BHLHB9,BMPER,BRCA2,C5,CACNB2,CCL7,CD248,CDK5R2,CHI3L1,CLEC3B,CLSPN,CSPG4,DLX2,DLX5,DLX6,EBF1,ECM2,EGFLAM,ENPP2,ESM1,FGF7,FITM1,FITM2,FLI1,GABPB2,GCGR,GDF6,GRK5,HAND2,HAS2,HGF,IFNE,ISL1,KCNJ2,KCNK2,KIF14,LDB2,LRRN3,LY96,MAB21L1,MAB21L2,MAMSTR,MEDAG,MMP1,MPP7,NDP,NTRK3,OAZ3,ORC1,PCOLCE2,PDE1C,PDE4B,PDGFRA,PGF,PITX1,PLCE1,PRRX1,PRSS2,PTGIS,…
GO:0033198	0.0481571	6.07035	0.352504	2	29	response to ATP	GO_BP	P2RX6,PTGS2
GO:0043552	0.0481571	6.07035	0.352504	2	29	positive regulation of phosphatidylinositol 3-kinase activity	GO_BP	PDGFRA,TEK
GO:0023052	0.0484512	1.28339	74.1473	86	6100	signaling	GO_BP	ADORA2A,ADRA1B,AFP,AGTR1,AKR1B10,ANGPT1,AR,ARHGEF25,ASPN,BDKRB1,BMPER,BRCA2,C5,CACNB2,CCL7,CENPI,CENPP,CHI3L1,CSPG4,DLX2,DLX5,DOK5,ENPP2,ERCC6L,ESM1,FGF7,FMN2,GAL3ST4,GCGR,GDF6,GEM,GRIA1,GRK5,HAND2,HCRTR1,HGF,HTR7,IFNE,IL17D,ISL1,ITGA7,KCNAB1,KCNG1,KCNJ2,KCNK2,KCNQ5,KCTD16,KIF14,LY96,MPP7,NCR1,NDP,NLGN4Y,NPTX1,NTRK3,OPN1SW,P2RX6,PDE1C,PDE4B,PDE7B,PDGFRA,PENK,PGF,PLCE1,PLCL1,PRRX1,PTGIS,PTGS2,RAB2…
GO:0042330	0.0493	1.63429	10.174	16	837	taxis	GO_BP	AGTR1,ANGPT1,C5,CACNB2,CCL7,DLX5,ENPP2,FGF7,HGF,ISL1,NTRK3,PDE4B,PDGFRA,TEK,TIRAP,TRPC4
GO:0009888	0.0494097	1.50638	16.0119	23	1392	tissue development	GO_BP	ACTG2,AMELY,ASPN,BARHL1,BMPER,BRCA2,CHI3L1,CLEC3B,DLX2,DLX5,DLX6,FAM212A,FGF7,HAND2,HAS2,HGF,ISL1,ITGA7,KCNAB1,KCNK2,LDB2,NDP,NTRK3,PDGFRA,PGF,PITX1,PRRX1,PTGIS,PTGS2,RASIP1,RHOJ,SERPINF1,SOX6,SRPK3,TMEM100,TUB,TWIST1,ZFPM2
GO:0046470	0.0498801	3.79254	0.82656	3	68	phosphatidylcholine metabolic process	GO_BP	ENPP2,FGF7,PLA2G4A
GO:0005615	1.065e-05	2.43865	16.1018	35	1324	extracellular space	GO_CC	ACTG2,AFP,ANGPT1,BMPER,C5,C6orf58,CCL7,CHI3L1,CHI3L2,CLEC3B,CPXM2,ENOX1,ENPP2,FBLN5,FGF7,GDF6,HGF,IFNE,IL17D,LRRC4C,LY96,MDGA1,NDP,OAZ3,PGF,PRSS2,PTGIS,RAMP1,SCRG1,SERPINB2,SERPINF1,SPOCK3,THBD,TIMP4,TSLP
GO:0005578	6.125e-05	3.73689	4.05669	14	338	proteinaceous extracellular matrix	GO_CC	AMELY,ASPN,CD248,CHI3L1,COL21A1,COL8A2,ECM2,EGFLAM,FBLN5,HAPLN1,KAZALD1,MFAP4,MMP1,NYX,SERPINF1,SPOCK3,TIMP4
GO:0005614	0.000584831	22.4507	0.170261	3	14	interstitial matrix	GO_CC	ECM2,EGFLAM,KAZALD1
GO:0044459	0.000625418	1.76658	30.9874	49	2548	plasma membrane part	GO_CC	ADAM23,ADORA2A,ADRA1B,AGTR1,BDKRB1,C5,CACNB2,CSPG4,ENPP2,FAM26E,GCGR,GEM,GRIA1,HAS2,HCRTR1,HTR7,ITGA7,KCNAB1,KCNG1,KCNJ2,KCNK2,KCNQ5,KCTD16,LRRC4C,LY96,MDGA1,MPP4,MPP7,NCR1,NLGN4Y,NTRK3,OPN1SW,P2RX6,PCDH7,PDE4B,PDGFRA,PTGIS,PTGS2,RAB27B,RAMP1,SCN8A,SDPR,SLC22A7,SSTR1,STEAP1B,TEK,THBD,TIRAP,TRPC4
GO:0071953	0.000869222	81.9766	0.0486459	2	4	elastic fiber	GO_CC	FBLN5,MFAP4
GO:0034703	0.00169554	5.09032	1.2637	6	105	cation channel complex	GO_CC	CACNB2,KCNAB1,KCNG1,KCNJ2,KCNK2,KCNQ5,PDE4B,SCN8A,TRPC4
GO:0005576	0.00181411	1.55309	54.5077	74	4482	extracellular region	GO_CC	ACTG2,ADAM23,AFP,AKR1B10,AMELY,ANGPT1,ASPN,BHLHB9,BMPER,C5,C6orf58,CCL7,CD248,CD300E,CHI3L1,CHI3L2,CLEC3B,COL21A1,COL8A2,CPXM2,CSPG4,DDTL,ECM2,EGFLAM,ENOX1,ENPP2,ESM1,FAM212A,FAM26E,FBLN5,FGF7,FSTL5,GAL3ST4,GDF6,GFOD1,GK,HAPLN1,HGF,IFNE,IL17D,KAZALD1,LRRC4C,LY96,MDGA1,MFAP4,MMP1,MYO15A,NDP,NYX,OAZ3,PCOLCE2,PENK,PGF,PLAC9,PRSS12,PRSS2,PRSS35,PTGIS,RAB27B,RAMP1,RHOJ,SCRG1,SERPINB2,SERPINF1,SPOCK3,S…
GO:0005887	0.0028495	1.81699	18.42	31	1543	integral component of plasma membrane	GO_CC	ADAM23,ADORA2A,ADRA1B,AGTR1,BDKRB1,C5,CACNB2,CSPG4,ENPP2,FAM26E,GCGR,GRIA1,HAS2,HCRTR1,HTR7,ITGA7,KCNAB1,KCNG1,KCNJ2,KCNK2,KCNQ5,NCR1,NLGN4Y,NTRK3,OPN1SW,P2RX6,PCDH7,PDGFRA,RAMP1,SCN8A,SLC22A7,SSTR1,STEAP1B,TEK,THBD,TRPC4
GO:0071944	0.00356077	1.49147	60.4547	79	4971	cell periphery	GO_CC	ABCA8,ABCG2,ACTG2,ADAM23,ADORA2A,ADRA1B,ADTRP,AGTR1,ANGPT1,ARHGEF25,BDKRB1,C2orf82,C5,CACNB2,CD300E,CDH10,CDK5R2,CNTN3,CSPG4,DIO2,ENOX1,ENPP2,ERCC6L,FAM26E,FMN2,GCGR,GEM,GRIA1,GRK5,HAS2,HCRTR1,HTR7,ITGA7,KCNAB1,KCNG1,KCNJ2,KCNK2,KCNQ5,KCTD16,KIF14,LRRC4C,LY96,MDGA1,MPP4,MPP7,NCR1,NLGN4Y,NPTX1,NTRK3,OPN1SW,ORC1,P2RX6,PALM2,PCDH10,PCDH18,PCDH7,PCDHA13,PDE4B,PDGFRA,PLCE1,PLCL1,PRSS12,PTGIS,PTGS2,RAB…
GO:0008076	0.00398411	5.10912	1.04589	5	86	voltage-gated potassium channel complex	GO_CC	KCNAB1,KCNG1,KCNJ2,KCNK2,KCNQ5
GO:1902495	0.00544783	2.73479	3.84303	10	316	transmembrane transporter complex	GO_CC	CACNB2,GRIA1,KCNAB1,KCNG1,KCNJ2,KCNK2,KCNQ5,PDE4B,SCN8A,TRPC4
GO:0031012	0.00583335	5.96297	0.720145	4	63	extracellular matrix	GO_CC	AMELY,ASPN,CD248,CHI3L1,CLEC3B,COL21A1,COL8A2,CPXM2,ECM2,EGFLAM,FBLN5,HAPLN1,KAZALD1,MFAP4,MMP1,NDP,NYX,PRSS2,SERPINF1,SPOCK3,TIMP4
GO:0043240	0.0105131	14.8972	0.158099	2	13	Fanconi anaemia nuclear complex	GO_CC	FANCB,FANCM
GO:0033267	0.0170671	3.06103	2.04612	6	169	axon part	GO_CC	CALB2,GRIA1,KCNAB1,KCNK2,PRSS12,SCN8A,SERPINF1
GO:0005902	0.0224451	3.92206	1.07021	4	88	microvillus	GO_CC	ANGPT1,FMN2,MYO15A,TEK
GO:0030017	0.0240526	2.81964	2.21339	6	182	sarcomere	GO_CC	ARHGEF25,KY,LMOD1,PDE4B,SCN8A,TIMP4
GO:0051233	0.0395137	6.82282	0.316198	2	26	spindle midzone	GO_CC	GEM,KIF14
GO:0034704	0.0413528	4.10446	0.766173	3	63	calcium channel complex	GO_CC	CACNB2,PDE4B,TRPC4
GO:0005509	0.000472202	2.54684	8.05391	19	676	calcium ion binding	GO_MF	ANXA10,ASPN,CALB2,CD248,CDH10,CLEC3B,ENPP2,FBLN5,FSTL5,MMP1,PCDH10,PCDH18,PCDH7,PCDHA13,PLA2G4A,PRSS2,SPOCK3,THBD,VSNL1
GO:0005261	0.000993364	3.27201	3.58614	11	301	cation channel activity	GO_MF	CACNB2,FAM26E,KCNAB1,KCNG1,KCNJ2,KCNK2,KCNQ5,P2RX6,PIEZO2,SCN8A,TRPC4
GO:0001076	0.00103034	4.77788	1.57266	7	132	transcription factor activity, RNA polymerase II transcription factor binding	GO_MF	ISL1,MAMSTR,PITX1,PRRX1,TBX15,TWIST2,ZFPM2
GO:0001665	0.00137934	55.8435	0.0595704	2	5	alpha-N-acetylgalactosaminide alpha-2,6-sialyltransferase activity	GO_MF	ST6GALNAC3,ST6GALNAC5
GO:0098811	0.00315457	7.18315	0.607618	4	51	transcriptional repressor activity, RNA polymerase II activating transcription factor binding	GO_MF	ISL1,PITX1,PRRX1,ZFPM2
GO:0004112	0.00315793	11.4678	0.297852	3	25	cyclic-nucleotide phosphodiesterase activity	GO_MF	PDE1C,PDE4B,PDE7B
GO:0046982	0.00361154	2.50542	5.49239	13	461	protein heterodimerization activity	GO_MF	ADRA1B,AGTR1,GABPB2,HAND2,HGF,HIST1H4G,MPP7,PGF,SOX6,TAF13,TBX15,TIRAP,TWIST1
GO:0008061	0.0037721	27.9167	0.0953126	2	8	chitin binding	GO_MF	CHI3L1,CHI3L2
GO:0022838	0.00427169	2.55781	4.95625	12	416	substrate-specific channel activity	GO_MF	CACNB2,FAM26E,GRIA1,KCNAB1,KCNG1,KCNJ2,KCNK2,KCNQ5,P2RX6,PIEZO2,SCN8A,TRPC4
GO:0001653	0.00520766	4.00935	1.58457	6	133	peptide receptor activity	GO_MF	AGTR1,BDKRB1,GCGR,HCRTR1,RAMP1,SSTR1
GO:0004115	0.00596793	20.9349	0.119141	2	10	3',5'-cyclic-AMP phosphodiesterase activity	GO_MF	PDE4B,PDE7B
GO:0001077	0.00609164	3.10067	2.71641	8	228	transcriptional activator activity, RNA polymerase II core promoter proximal region sequence-specific binding	GO_MF	AR,BARHL1,DLX5,EBF1,FLI1,HAND2,ISL1,PITX1
GO:0022803	0.0064908	2.41656	5.23028	12	439	passive transmembrane transporter activity	GO_MF	CACNB2,FAM26E,GRIA1,KCNAB1,KCNG1,KCNJ2,KCNK2,KCNQ5,P2RX6,PIEZO2,SCN8A,TRPC4
GO:0005244	0.00759521	3.27004	2.25176	7	189	voltage-gated ion channel activity	GO_MF	CACNB2,KCNAB1,KCNG1,KCNJ2,KCNK2,KCNQ5,SCN8A
GO:0001105	0.00759656	8.134	0.405079	3	34	RNA polymerase II transcription coactivator activity	GO_MF	ISL1,PRRX1,ZFPM2
GO:0008201	0.0086494	3.58253	1.76328	6	148	heparin binding	GO_MF	CCL7,CLEC3B,ECM2,FGF7,PCOLCE2,PGF
GO:0004622	0.0116967	13.9532	0.166797	2	14	lysophospholipase activity	GO_MF	ENPP2,PLA2G4A
GO:0008191	0.0116967	13.9532	0.166797	2	14	metalloendopeptidase inhibitor activity	GO_MF	SPOCK3,TIMP4
GO:0010576	0.0133913	12.8791	0.178711	2	15	metalloenzyme regulator activity	GO_MF	SPOCK3,TIMP4
GO:0005125	0.0157515	2.81556	2.59727	7	218	cytokine activity	GO_MF	C5,CCL7,GDF6,IFNE,IL17D,NDP,TSLP
GO:0005539	0.0183675	5.72628	0.559529	3	48	glycosaminoglycan binding	GO_MF	CCL7,CLEC3B,ECM2,EGFLAM,FGF7,HAPLN1,PCOLCE2,PGF,SPOCK3
GO:0022836	0.0185242	3.00485	2.08547	6	178	gated channel activity	GO_MF	CACNB2,GRIA1,KCNAB1,KCNG1,KCNJ2,KCNK2,KCNQ5,P2RX6,PIEZO2,SCN8A,TRPC4
GO:0071837	0.0190624	10.4624	0.214453	2	18	HMG box domain binding	GO_MF	DLX5,PRRX1
GO:0005080	0.0216671	5.35974	0.595704	3	50	protein kinase C binding	GO_MF	GRK5,SDPR,TIRAP
GO:0004033	0.0255616	8.80881	0.250196	2	21	aldo-keto reductase (NADP) activity	GO_MF	AKR1B10,KCNAB1
GO:0000977	0.0258626	1.9158	7.07696	13	594	RNA polymerase II regulatory region sequence-specific DNA binding	GO_MF	AR,BARHL1,DLX2,DLX5,EBF1,FLI1,HAND2,ISL1,PITX1,RFX8,STAT4,TBX15,ZIK1
GO:0005242	0.0279006	8.36786	0.26211	2	22	inward rectifier potassium channel activity	GO_MF	KCNJ2,KCNQ5
GO:0043015	0.0303222	7.9689	0.274024	2	23	gamma-tubulin binding	GO_MF	BRCA2,CEP57L1
GO:0022834	0.030628	2.99122	1.73945	5	146	ligand-gated channel activity	GO_MF	GRIA1,KCNJ2,KCNQ5,P2RX6,TRPC4
GO:0015079	0.0314114	2.96997	1.75137	5	147	potassium ion transmembrane transporter activity	GO_MF	KCNAB1,KCNG1,KCNJ2,KCNK2,KCNQ5
GO:0044212	0.0326704	1.73252	9.63849	16	809	transcription regulatory region DNA binding	GO_MF	AR,BARHL1,DLX2,DLX5,EBF1,FLI1,GABPB2,HAND2,ISL1,PITX1,RFX8,SOX6,STAT4,TBX15,TWIST1,ZIK1
GO:0035586	0.0328239	7.60622	0.285938	2	24	purinergic receptor activity	GO_MF	ADORA2A,P2RX6
GO:0001067	0.0339507	1.72339	9.68614	16	813	regulatory region nucleic acid binding	GO_MF	AR,BARHL1,DLX2,DLX5,EBF1,FLI1,GABPB2,HAND2,ISL1,PITX1,RFX8,SOX6,STAT4,TBX15,TWIST1,ZIK1
GO:0005520	0.0354035	7.27507	0.297852	2	25	insulin-like growth factor binding	GO_MF	ESM1,KAZALD1
GO:0042056	0.0354035	7.27507	0.297852	2	25	chemoattractant activity	GO_MF	FGF7,HGF
GO:0005178	0.0357863	3.36515	1.23906	4	104	integrin binding	GO_MF	ADAM23,ECM2,ESM1,FBLN5
GO:0015026	0.0407879	6.69224	0.32168	2	27	coreceptor activity	GO_MF	LY96,RAMP1
GO:0004714	0.040853	4.1261	0.762501	3	64	transmembrane receptor protein tyrosine kinase activity	GO_MF	NTRK3,PDGFRA,TEK
GO:0061134	0.0416758	2.4598	2.52578	6	212	peptidase regulator activity	GO_MF	C5,PCOLCE2,SERPINB2,SERPINF1,SPOCK3,TIMP4
GO:0005249	0.0431587	4.03109	0.779418	3	66	voltage-gated potassium channel activity	GO_MF	KCNAB1,KCNG1,KCNJ2,KCNK2,KCNQ5
GO:0004435	0.0435884	6.43446	0.333594	2	28	phosphatidylinositol phospholipase C activity	GO_MF	PLCE1,PLCL1
GO:0043425	0.0435884	6.43446	0.333594	2	28	bHLH transcription factor binding	GO_MF	ISL1,TWIST1
GO:0008083	0.043707	2.70111	1.91817	5	161	growth factor activity	GO_MF	FGF7,GDF6,HGF,NDP,PGF
GO:0016298	0.0437635	3.14366	1.32246	4	111	lipase activity	GO_MF	ENPP2,PLA2G4A,PLCE1,PLCL1
GO:0005201	0.0457872	3.93197	0.798243	3	67	extracellular matrix structural constituent	GO_MF	AMELY,CHI3L1,COL8A2

## Sheet: UM51 exclusive
GOID	Pvalue	OddsRatio	ExpCount	Count	Size	Term	GO_type	genes
GO:0035082	4.61463e-06	12.3414	0.68118	7	44	axoneme assembly	GO_BP	AK7,C11orf63,DNAAF1,DNAH7,HYDIN,RP1,RSPH9
GO:0060059	0.000122585	48.249	0.10837	3	7	embryonic retina morphogenesis in camera-type eye	GO_BP	CDON,PROX1,RBP4
GO:0031016	0.000155712	11.3053	0.519998	5	34	pancreas development	GO_BP	DNAAF1,FOXA3,HNF4A,INSR,NKX3-2,NKX6-2,ONECUT3,PROX1,SHH
GO:0007168	0.000551928	24.1186	0.170295	3	11	receptor guanylyl cyclase signaling pathway	GO_BP	GNG7,GUCA1B,NPR1
GO:0042593	0.00118429	3.42421	3.11176	10	201	glucose homeostasis	GO_BP	ACSM2A,ADCY5,BRSK2,FOXA3,HNF4A,INSR,PCK1,PDK4,RBP4,SESN3
GO:1903748	0.00140333	64.0866	0.0619255	2	4	negative regulation of establishment of protein localization to mitochondrion	GO_BP	LRRK2,SIRT4
GO:0007405	0.00145702	6.5985	0.835994	5	54	neuroblast proliferation	GO_BP	FGF13,FZD9,LEF1,LRRK2,SHH
GO:0060041	0.00145714	3.97661	2.15191	8	139	retina development in camera-type eye	GO_BP	ACHE,BMPR1B,CDON,GPM6A,NTRK2,PROX1,RBP4,RP1
GO:1901293	0.00212899	2.66821	5.1553	13	333	nucleoside phosphate biosynthetic process	GO_BP	ACACB,ADCY2,ADCY5,AK7,AK8,DHFRL1,GHRHR,GUCA1B,KMO,MRAP2,NPR1,NTRK2,VIPR2
GO:0032501	0.00230623	1.44092	107.178	130	6923	multicellular organismal process	GO_BP	ACACB,ACHE,ADCY2,ADCY5,AK7,AK8,ALX4,AMBP,APAF1,AQP4,ATCAY,BLNK,BMPR1B,BRSK2,C11orf63,C1QTNF3,C3AR1,CD1D,CDON,CHRM4,CHRNG,COL9A1,CRYGS,CXXC4,CYP39A1,DFNB59,DMBT1,DNAAF1,ENAM,EOMES,EPHA8,EPHX2,EPOR,EVX2,FAM20A,FGF13,FGF14,FOXA3,FOXE3,FRAT1,FUT9,FZD9,GHR,GHRHR,GJB5,GNG7,GPM6A,GUCA1B,HAPLN2,HLF,HNF4A,HOXA3,HSD17B2,HSPB6,HUNK,HYDIN,INSR,ITPKA,KNDC1,L3MBTL1,LEF1,LEFTY1,LIN7A,LPA,LRRK2,MAP2K6,MCF2,MRAP2…
GO:0000820	0.00231499	42.7218	0.0774069	2	5	regulation of glutamine family amino acid metabolic process	GO_BP	ATCAY,SIRT4
GO:1904322	0.00231499	42.7218	0.0774069	2	5	cellular response to forskolin	GO_BP	ADCY2,ADCY5
GO:0071377	0.00273897	7.5845	0.588292	4	38	cellular response to glucagon stimulus	GO_BP	ADCY2,ADCY5,GLP2R,GNG7
GO:0001505	0.0031897	3.18747	2.98791	9	193	regulation of neurotransmitter levels	GO_BP	ACHE,BAIAP3,LIN7A,LRRK2,PDE1B,RAB3D,SNAP25,SNCAIP,SYT2
GO:0052652	0.00324357	3.46882	2.44606	8	158	cyclic purine nucleotide metabolic process	GO_BP	ADCY2,ADCY5,GHRHR,GUCA1B,MRAP2,NPR1,NTRK2,VIPR2
GO:0035356	0.00343706	32.0394	0.0928882	2	6	cellular triglyceride homeostasis	GO_BP	C1QTNF3,SLC25A27
GO:0060438	0.00344022	11.3436	0.309627	3	20	trachea development	GO_BP	HYDIN,LEF1,SHH
GO:0097503	0.00396811	10.7128	0.325109	3	21	sialylation	GO_BP	ST8SIA1,ST8SIA4,ST8SIA5
GO:1900544	0.00413254	3.69279	2.01258	7	130	positive regulation of purine nucleotide metabolic process	GO_BP	GHRHR,GUCA1B,INSR,MRAP2,NPR1,NTRK2,VIPR2
GO:0019441	0.00476285	25.6299	0.10837	2	7	tryptophan catabolic process to kynurenine	GO_BP	AADAT,KMO
GO:0046322	0.00476285	25.6299	0.10837	2	7	negative regulation of fatty acid oxidation	GO_BP	ACACB,SIRT4
GO:0033002	0.00549576	3.49243	2.12095	7	137	muscle cell proliferation	GO_BP	C3AR1,NPR1,NPY5R,RBP4,SERPINF2,SHH,VIPR2
GO:0003341	0.00573068	9.24303	0.369119	3	24	cilium movement	GO_BP	AK7,DNAAF1,DNAH7,HYDIN,RSPH9
GO:0030810	0.00583537	3.92267	1.62554	6	105	positive regulation of nucleotide biosynthetic process	GO_BP	GHRHR,GUCA1B,MRAP2,NPR1,NTRK2,VIPR2
GO:0060322	0.00596672	1.95617	10.775	20	696	head development	GO_BP	AK7,AK8,APAF1,C11orf63,CDON,EOMES,EPOR,FGF13,GHRHR,HYDIN,KNDC1,LEF1,LRRK2,NTRK2,PAX9,PROX1,SHH,SLC23A1,SLITRK5,SMAD9
GO:0035383	0.00611941	4.61298	1.1611	5	75	thioester metabolic process	GO_BP	AADAT,ACACB,ACSM2A,ELOVL3,PDK4
GO:0034982	0.00628584	21.357	0.123851	2	8	mitochondrial protein processing	GO_BP	LRRK2,SIRT4
GO:0070328	0.00642299	8.8305	0.38415	3	25	triglyceride homeostasis	GO_BP	ACSM2A,C1QTNF3,HNF4A,MIA2,SLC25A27
GO:0030801	0.00697878	3.7694	1.68747	6	109	positive regulation of cyclic nucleotide metabolic process	GO_BP	GHRHR,GUCA1B,MRAP2,NPR1,NTRK2,VIPR2
GO:0006688	0.0073285	8.38134	0.402516	3	26	glycosphingolipid biosynthetic process	GO_BP	ST8SIA1,ST8SIA4,ST8SIA5
GO:0042430	0.0073285	8.38134	0.402516	3	26	indole-containing compound metabolic process	GO_BP	AADAT,KMO,PDE1B
GO:0007268	0.00781964	1.90324	11.0537	20	714	synaptic transmission	GO_BP	ACHE,ADCY2,ADCY5,BAIAP3,CHRM4,CHRNG,FGF14,GNG7,GRIA3,ITPKA,LIN7A,LRRK2,NPY5R,NTRK2,PCDHB3,RAB3D,SLITRK5,SNAP25,SNCAIP,SYT2
GO:0006107	0.00799965	18.3048	0.139332	2	9	oxaloacetate metabolic process	GO_BP	GHR,PCK1
GO:0021707	0.00799965	18.3048	0.139332	2	9	cerebellar granule cell differentiation	GO_BP	KNDC1,PROX1
GO:0046548	0.00799965	18.3048	0.139332	2	9	retinal rod cell development	GO_BP	NTRK2,RP1
GO:0048646	0.00839219	1.72416	16.5597	27	1084	anatomical structure formation involved in morphogenesis	GO_BP	AK7,APAF1,C11orf63,C3AR1,CDON,DNAAF1,DNAH7,ENAM,EOMES,FAM20A,HOXA3,HYDIN,KNDC1,LEF1,NEURL2,NKX3-2,NPR1,NRG3,PROX1,RBP4,RP1,RSPH9,SFRP2,SHH,SLC40A1,TET1,THBS4,THSD7A,TIE1,TLX2,TTC30B
GO:0035108	0.00888594	3.17238	2.32221	7	150	limb morphogenesis	GO_BP	ALX4,BMPR1B,EVX2,LEF1,SFRP2,SHH,SP8
GO:0065007	0.00913298	1.41007	173.268	191	11192	biological regulation	GO_BP	ACACB,ACHE,ACSM2A,ADCY2,ADCY5,ALPK1,ALX4,AMBP,APAF1,AQP4,ATCAY,BAIAP3,BLNK,BMPR1B,BRSK2,C11orf63,C1QTNF3,C3AR1,C4A,CACNA2D3,CARF,CASP10,CD1D,CD33,CDAN1,CDON,CERKL,CHRM4,CHRNG,CLEC2D,CNNM2,COL9A1,CPAMD8,CXXC4,DAPK2,DMBT1,DNAAF1,E2F2,EOMES,EPHA8,EPHX2,EPOR,ESRRG,EVX2,FAM20A,FAM83G,FGF13,FGF14,FOXA3,FOXE3,FRAT1,FZD9,GHR,GHRHR,GLP2R,GNG7,GPM6A,GPR162,GPR31,GPRASP1,GRIA3,GRTP1,GUCA1B,HIST1H1E,HIST3H3,…
GO:0023061	0.00918038	2.14266	6.84277	14	442	signal release	GO_BP	ADCY5,BAIAP3,BRSK2,C1QTNF3,GHRHR,HNF4A,LIN7A,LRRK2,RAB3D,RBP4,SIRT4,SNAP25,SNCAIP,SYT2
GO:0007389	0.00935945	2.20802	6.16437	13	402	pattern specification process	GO_BP	ALX4,BMPR1B,CDON,CXXC4,DNAAF1,EOMES,FRAT1,HOXA3,LEF1,LEFTY1,NKX3-2,NKX6-2,NRG3,SFRP2,SHH,SP8
GO:0048311	0.00989805	16.0157	0.154814	2	10	mitochondrion distribution	GO_BP	ATCAY,LRRK2
GO:0046058	0.0105304	3.06426	2.39961	7	155	cAMP metabolic process	GO_BP	ADCY2,ADCY5,GHRHR,MRAP2,NTRK2,PDE1B,VIPR2
GO:0055123	0.0105304	3.06426	2.39961	7	155	digestive system development	GO_BP	ALX4,DNAAF1,INSR,NKX3-2,PTK6,SFRP2,SHH
GO:0097480	0.0113767	3.37357	1.87325	6	121	establishment of synaptic vesicle localization	GO_BP	FGF14,LIN7A,LRRK2,RAB3D,SNAP25,SYT2
GO:0055088	0.0118148	3.34428	1.88873	6	122	lipid homeostasis	GO_BP	ACSM2A,C1QTNF3,EPHX2,HNF4A,MIA2,SLC25A27
GO:0001708	0.011824	3.88734	1.36236	5	88	cell fate specification	GO_BP	CDON,EOMES,NKX6-2,SFRP2,SHH
GO:0006084	0.0119723	6.88255	0.479923	3	31	acetyl-CoA metabolic process	GO_BP	AADAT,ACACB,PDK4
GO:0021683	0.011975	14.2353	0.170295	2	11	cerebellar granular layer morphogenesis	GO_BP	KNDC1,PROX1
GO:0036159	0.011975	14.2353	0.170295	2	11	inner dynein arm assembly	GO_BP	DNAAF1,DNAH7
GO:0036445	0.011975	14.2353	0.170295	2	11	neuronal stem cell division	GO_BP	FGF13,LEF1
GO:0046218	0.011975	14.2353	0.170295	2	11	indolalkylamine catabolic process	GO_BP	AADAT,KMO
GO:0044782	0.0128303	2.70296	3.09627	8	200	cilium organization	GO_BP	AK7,C11orf63,DNAAF1,DNAH7,HYDIN,RP1,RSPH9,TTC30B
GO:0007423	0.0129836	1.99309	7.86454	15	508	sensory organ development	GO_BP	ACHE,BMPR1B,CDON,CRYGS,FOXE3,GPM6A,LEF1,LIN7A,NKX3-2,NTRK2,PROX1,RBP4,RP1,SHH,SLC25A27
GO:0042417	0.0130625	6.64481	0.495404	3	32	dopamine metabolic process	GO_BP	NPR1,PDE1B,SNCAIP
GO:0031018	0.0131262	4.68254	0.913401	4	59	endocrine pancreas development	GO_BP	FOXA3,HNF4A,NKX6-2,ONECUT3
GO:0071248	0.0132003	3.25936	1.93517	6	125	cellular response to metal ion	GO_BP	CARF,LRRK2,MT1B,RYR3,SHH,SLC40A1
GO:0007416	0.0141849	3.20509	1.96613	6	127	synapse assembly	GO_BP	ACHE,GPM6A,NTRK2,PCDHB3,SLITRK2,SLITRK5
GO:0007190	0.0142074	6.42292	0.510885	3	33	activation of adenylate cyclase activity	GO_BP	GHRHR,NTRK2,VIPR2
GO:0003214	0.0142245	12.811	0.185776	2	12	cardiac left ventricle morphogenesis	GO_BP	NPY5R,SFRP2
GO:0010454	0.0142245	12.811	0.185776	2	12	negative regulation of cell fate commitment	GO_BP	NKX6-2,SFRP2
GO:0010667	0.0142245	12.811	0.185776	2	12	negative regulation of cardiac muscle cell apoptotic process	GO_BP	SFRP2,SIRT4
GO:0061458	0.0146229	2.07596	6.53314	13	422	reproductive system development	GO_BP	BMPR1B,EOMES,EPOR,GJB5,HSD17B2,INSR,LEF1,RBP4,SFRP2,SHH,STRA8,SYCP2,TLR5
GO:0050794	0.0146932	1.3482	156.811	174	10129	regulation of cellular process	GO_BP	ACACB,ACHE,ADCY2,ADCY5,ALX4,AMBP,APAF1,ATCAY,BAIAP3,BLNK,BMPR1B,BRSK2,C1QTNF3,C3AR1,C4A,CACNA2D3,CARF,CASP10,CD1D,CD33,CDAN1,CDON,CERKL,CHRM4,CHRNG,CLEC2D,CPAMD8,CXXC4,DAPK2,DMBT1,DNAAF1,E2F2,EOMES,EPHA8,EPOR,ESRRG,EVX2,FAM20A,FAM83G,FGF13,FGF14,FOXA3,FOXE3,FRAT1,FZD9,GHR,GHRHR,GLP2R,GNG7,GPM6A,GPR162,GPR31,GPRASP1,GRIA3,GUCA1B,HIST1H1E,HIST3H3,HLF,HNF4A,HOXA3,HUNK,IGSF1,INSR,ITPKA,KCNIP4,KDM4D,K…
GO:1903318	0.0154075	6.21535	0.526367	3	34	negative regulation of protein maturation	GO_BP	LRRK2,SERPINF2,SIRT4
GO:0032990	0.0159929	1.64134	16.6425	26	1075	cell part morphogenesis	GO_BP	AK7,BMPR1B,BRSK2,C11orf63,COL9A1,DNAAF1,DNAH7,EPHA8,FGF13,GPM6A,HYDIN,ITPKA,KNDC1,LRRK2,NRG2,NTRK2,PLXNC1,RP1,RSPH9,SHH,SLITRK2,SLITRK5,ST8SIA4,SYT2,TLX2,TTC30B
GO:0035265	0.0163054	3.10176	2.02806	6	131	organ growth	GO_BP	ACACB,COL9A1,PROX1,RBP4,SHH,STRA8
GO:0009152	0.0165155	2.4148	3.88582	9	251	purine ribonucleotide biosynthetic process	GO_BP	ACACB,ADCY2,ADCY5,GHRHR,GUCA1B,MRAP2,NPR1,NTRK2,VIPR2
GO:0006568	0.0166407	11.6457	0.201258	2	13	tryptophan metabolic process	GO_BP	AADAT,KMO
GO:0003091	0.0166631	6.02075	0.541848	3	35	renal water homeostasis	GO_BP	ADCY2,ADCY5,AQP4
GO:0001707	0.0172651	4.29101	0.990808	4	64	mesoderm formation	GO_BP	EOMES,LEF1,SFRP2,TLX2
GO:0048736	0.0172792	2.76256	2.64731	7	171	appendage development	GO_BP	ALX4,BMPR1B,EVX2,LEF1,SFRP2,SHH,SP8
GO:0007129	0.0179744	5.83794	0.557329	3	36	synapsis	GO_BP	RNF212,STRA8,SYCP2
GO:0031281	0.0181798	4.2204	1.00629	4	65	positive regulation of cyclase activity	GO_BP	GHRHR,GUCA1B,NTRK2,VIPR2
GO:0051349	0.0181798	4.2204	1.00629	4	65	positive regulation of lyase activity	GO_BP	GHRHR,GUCA1B,NTRK2,VIPR2
GO:0003007	0.0185522	2.51707	3.31301	8	214	heart morphogenesis	GO_BP	DNAAF1,INSR,LEFTY1,NPY5R,PROX1,RBP4,SFRP2,SHH
GO:0002088	0.019124	4.15207	1.02177	4	66	lens development in camera-type eye	GO_BP	CDON,CRYGS,FOXE3,PROX1
GO:0048814	0.019124	4.15207	1.02177	4	66	regulation of dendrite morphogenesis	GO_BP	ITPKA,KNDC1,LRRK2,TLX2
GO:0021978	0.0192181	10.6745	0.216739	2	14	telencephalon regionalization	GO_BP	EOMES,SHH
GO:0044458	0.0192181	10.6745	0.216739	2	14	motile cilium assembly	GO_BP	DNAAF1,RSPH9
GO:0001569	0.0193415	5.66589	0.572811	3	37	patterning of blood vessels	GO_BP	LEF1,SFRP2,SHH
GO:0072350	0.0193415	5.66589	0.572811	3	37	tricarboxylic acid metabolic process	GO_BP	GHR,MDH1B,SIRT4
GO:0006112	0.0193563	2.69612	2.70924	7	175	energy reserve metabolic process	GO_BP	ACACB,ADCY2,ADCY5,GNG7,INSR,MRAP2,SNAP25
GO:0060271	0.019498	2.49256	3.34398	8	216	cilium morphogenesis	GO_BP	AK7,C11orf63,DNAAF1,DNAH7,HYDIN,RP1,RSPH9,TTC30B
GO:0030802	0.0198817	2.9586	2.12095	6	137	regulation of cyclic nucleotide biosynthetic process	GO_BP	GHRHR,GUCA1B,MRAP2,NPR1,NTRK2,VIPR2
GO:0045926	0.0199836	2.48048	3.35946	8	217	negative regulation of growth	GO_BP	FGF13,HNF4A,MT1B,NPR1,PTK6,RBP4,SFRP2,WFDC1
GO:0009889	0.0201612	1.34118	64.1548	79	4144	regulation of biosynthetic process	GO_BP	ALX4,BMPR1B,C1QTNF3,C3AR1,CARF,CDAN1,CDON,E2F2,EOMES,ESRRG,EVX2,FAM83G,FOXA3,FOXE3,GHRHR,GUCA1B,HIST1H1E,HLF,HNF4A,HOXA3,IGSF1,INSR,KDM4D,L3MBTL1,LEF1,LEFTY1,MAP2K6,MCF2L,MRAP2,NKX3-2,NKX6-2,NPR1,NTRK2,ONECUT3,PADI4,PAIP2B,PAX9,PCK1,PDK4,PIWIL2,PROX1,RFX2,SERPINF2,SFRP2,SHH,SIRT4,SLC40A1,SMAD9,SP8,TET1,TFAP2E,TLE6,TLR5,TLX2,TSHZ2,VIPR2,ZBTB10,ZFP14,ZFP37,ZNF214,ZNF34,ZNF345,ZNF420,ZNF432,ZNF439,Z…
GO:0051960	0.0206859	1.76757	10.6202	18	686	regulation of nervous system development	GO_BP	CDON,EOMES,FGF13,ITPKA,KNDC1,LRRK2,NKX6-2,NTRK2,PROX1,PTK6,SFRP2,SHH,SLITRK2,SLITRK5,SNAP25,SYT2,TLE6,TLX2
GO:0072358	0.0211701	1.66529	13.8094	22	892	cardiovascular system development	GO_BP	ACACB,C3AR1,DNAAF1,EOMES,EPOR,HOXA3,INSR,LEF1,LEFTY1,NPR1,NPY5R,NTRK2,PROX1,RBP4,SCUBE1,SERPINF2,SFRP2,SHH,SLITRK5,THBS4,THSD7A,TIE1
GO:0045861	0.021587	2.09862	5.44944	11	352	negative regulation of proteolysis	GO_BP	AMBP,C4A,CPAMD8,LEF1,LPA,LRRK2,SERPINF2,SFRP2,SHH,SIRT4,WFDC1
GO:0008340	0.0219511	9.85282	0.232221	2	15	determination of adult lifespan	GO_BP	GHRHR,LRRK2
GO:0051446	0.0219511	9.85282	0.232221	2	15	positive regulation of meiotic cell cycle	GO_BP	INSR,PIWIL2
GO:0071697	0.0219511	9.85282	0.232221	2	15	ectodermal placode morphogenesis	GO_BP	NRG3,PROX1
GO:0030900	0.0219873	2.09235	5.46493	11	353	forebrain development	GO_BP	APAF1,CDON,EOMES,FGF13,GHRHR,LEF1,LRRK2,NTRK2,PROX1,SHH,SLITRK5
GO:0030104	0.0232014	3.89947	1.0837	4	70	water homeostasis	GO_BP	ADCY2,ADCY5,AQP4,GHRHR
GO:0046390	0.0235642	2.26278	4.13353	9	267	ribose phosphate biosynthetic process	GO_BP	ACACB,ADCY2,ADCY5,GHRHR,GUCA1B,MRAP2,NPR1,NTRK2,VIPR2
GO:0006833	0.0237788	5.20553	0.619255	3	40	water transport	GO_BP	ADCY2,ADCY5,AQP4
GO:0042461	0.0237788	5.20553	0.619255	3	40	photoreceptor cell development	GO_BP	NTRK2,RP1,RP1L1
GO:0071616	0.0237788	5.20553	0.619255	3	40	acyl-CoA biosynthetic process	GO_BP	ACACB,ELOVL3,PDK4
GO:1900371	0.0239581	2.82797	2.21384	6	143	regulation of purine nucleotide biosynthetic process	GO_BP	GHRHR,GUCA1B,MRAP2,NPR1,NTRK2,VIPR2
GO:0009953	0.0245091	3.191	1.64103	5	106	dorsal/ventral pattern formation	GO_BP	BMPR1B,CXXC4,NKX6-2,SHH,SP8
GO:0021542	0.0248343	9.14848	0.247702	2	16	dentate gyrus development	GO_BP	LEF1,PROX1
GO:2000380	0.0248343	9.14848	0.247702	2	16	regulation of mesoderm development	GO_BP	SFRP2,SHH
GO:2000811	0.0248343	9.14848	0.247702	2	16	negative regulation of anoikis	GO_BP	NTRK2,PDK4
GO:0072522	0.0250935	2.23635	4.17997	9	270	purine-containing compound biosynthetic process	GO_BP	ACACB,ADCY2,ADCY5,GHRHR,GUCA1B,MRAP2,NPR1,NTRK2,VIPR2
GO:0060420	0.02537	5.06823	0.634736	3	41	regulation of heart growth	GO_BP	ACACB,PROX1,RBP4
GO:0032526	0.0253974	3.15952	1.65651	5	107	response to retinoic acid	GO_BP	HSD17B2,PTK6,RBP4,STRA8,TIE1
GO:0048592	0.0254326	2.78694	2.2448	6	145	eye morphogenesis	GO_BP	CDON,FOXE3,NTRK2,PROX1,RBP4,RP1
GO:0061448	0.0277135	2.32273	3.5762	8	231	connective tissue development	GO_BP	BMPR1B,C3AR1,COL9A1,HOXA3,NKX3-2,SFRP2,SMAD9,ZNF516
GO:0009310	0.0278623	8.53806	0.263183	2	17	amine catabolic process	GO_BP	AADAT,KMO
GO:0034199	0.0278623	8.53806	0.263183	2	17	activation of protein kinase A activity	GO_BP	ADCY2,ADCY5
GO:0048266	0.0278623	8.53806	0.263183	2	17	behavioral response to pain	GO_BP	SCN9A,THBS4
GO:0060575	0.0278623	8.53806	0.263183	2	17	intestinal epithelial cell differentiation	GO_BP	NKX3-2,PTK6
GO:0051046	0.0285467	1.72699	10.2332	17	661	regulation of secretion	GO_BP	ACHE,ADCY5,BRSK2,C1QTNF3,GHRHR,HNF4A,LRRK2,MAP2K6,NPR1,NPY5R,RAB26,RAB3D,RBP4,SIRT4,SNAP25,SNCAIP,SYT2
GO:0021543	0.0285603	2.70831	2.30672	6	149	pallium development	GO_BP	CDON,EOMES,FGF13,LEF1,NTRK2,PROX1
GO:0048806	0.02872	4.81423	0.665699	3	43	genitalia development	GO_BP	RBP4,SHH,SYCP2
GO:2000179	0.02872	4.81423	0.665699	3	43	positive regulation of neural precursor cell proliferation	GO_BP	CDON,PROX1,SHH
GO:0048871	0.0309668	2.05362	5.04693	10	326	multicellular organismal homeostasis	GO_BP	ADCY2,ADCY5,AQP4,COL9A1,MRAP2,PDK4,RBP4,RP1,RP1L1,SLC40A1
GO:0002076	0.0310302	8.00394	0.278665	2	18	osteoblast development	GO_BP	ACHE,SHH
GO:0030878	0.0310302	8.00394	0.278665	2	18	thyroid gland development	GO_BP	HOXA3,SHH
GO:0072111	0.0310302	8.00394	0.278665	2	18	cell proliferation involved in kidney development	GO_BP	C3AR1,SHH
GO:0097186	0.0310302	8.00394	0.278665	2	18	amelogenesis	GO_BP	ENAM,FAM20A
GO:0016079	0.0315223	3.52403	1.19207	4	77	synaptic vesicle exocytosis	GO_BP	LRRK2,RAB3D,SNAP25,SYT2
GO:0010951	0.031587	2.26102	3.66909	8	237	negative regulation of endopeptidase activity	GO_BP	AMBP,C4A,CPAMD8,LEF1,LPA,SERPINF2,SFRP2,WFDC1
GO:0007417	0.0320784	1.6082	13.5926	21	878	central nervous system development	GO_BP	AK7,AK8,APAF1,C11orf63,CDON,EOMES,EPOR,FGF13,GHRHR,HAPLN2,HYDIN,KNDC1,LEF1,LRRK2,NKX6-2,NTRK2,PROX1,SHH,SLC23A1,SLITRK5,SMAD9
GO:0006904	0.0322927	4.58442	0.696662	3	45	vesicle docking involved in exocytosis	GO_BP	RAB26,RAB3D,SNAP25
GO:0000902	0.0323208	1.47707	21.9836	31	1420	cell morphogenesis	GO_BP	AK7,BMPR1B,BRSK2,C11orf63,COL9A1,DNAAF1,DNAH7,EOMES,EPHA8,FGF13,GPM6A,HYDIN,ITPKA,KNDC1,LEF1,LRRK2,NRG2,NTRK2,PLXNC1,PROX1,RHOU,RP1,RSPH9,SFRP2,SHH,SLITRK2,SLITRK5,ST8SIA4,SYT2,TLX2,TTC30B
GO:0048639	0.0328133	2.616	2.38413	6	154	positive regulation of developmental growth	GO_BP	ACACB,GHR,GHRHR,INSR,PROX1,SYT2
GO:0070613	0.0328364	3.47619	1.20755	4	78	regulation of protein processing	GO_BP	C4A,LRRK2,SERPINF2,SIRT4
GO:0006836	0.0331662	2.39343	3.03435	7	196	neurotransmitter transport	GO_BP	BAIAP3,LIN7A,LRRK2,RAB3D,SNAP25,SNCAIP,SYT2
GO:0009790	0.0337085	1.56489	15.3111	23	989	embryo development	GO_BP	ALX4,APAF1,CDON,CXXC4,DMBT1,DNAAF1,EOMES,FRAT1,GJB5,HNF4A,HOXA3,HSD17B2,INSR,LEF1,NKX3-2,PROX1,RBP4,SFRP2,SHH,SP8,TET1,TIE1,TLX2
GO:0007626	0.0339535	2.38068	3.04983	7	197	locomotory behavior	GO_BP	ADCY5,FGF14,GNG7,LRRK2,PDE1B,SLURP1,SNAP25
GO:0010657	0.034162	4.47753	0.712143	3	46	muscle cell apoptotic process	GO_BP	APAF1,SFRP2,SIRT4
GO:0014047	0.034162	4.47753	0.712143	3	46	glutamate secretion	GO_BP	NPY5R,NTRK2,SNAP25
GO:0046068	0.034162	4.47753	0.712143	3	46	cGMP metabolic process	GO_BP	GUCA1B,NPR1,PDE1B
GO:0001539	0.0343329	7.53265	0.294146	2	19	cilium or flagellum-dependent cell motility	GO_BP	DNAH7,RSPH9
GO:0006103	0.0343329	7.53265	0.294146	2	19	2-oxoglutarate metabolic process	GO_BP	AADAT,GHR
GO:0030828	0.0343329	7.53265	0.294146	2	19	positive regulation of cGMP biosynthetic process	GO_BP	GUCA1B,NPR1
GO:0032502	0.0347916	1.32284	58.6042	71	4121	developmental process	GO_BP	ACACB,ACHE,AK7,AK8,ALX4,APAF1,ATCAY,BLNK,BMPR1B,BRSK2,C11orf63,C1QTNF3,C3AR1,CD1D,CDON,COL9A1,CRYGS,CXXC4,DMBT1,DNAAF1,DNAH7,ENAM,EOMES,EPHA8,EPOR,EVX2,FAM20A,FGF13,FGF14,FOXA3,FOXE3,FRAT1,FUT9,FZD9,GHR,GHRHR,GJB5,GPM6A,HAPLN2,HLF,HNF4A,HOXA3,HSD17B2,HUNK,HYDIN,INSR,ITPKA,KNDC1,L3MBTL1,LEF1,LEFTY1,LIN7A,LRRK2,MAP2K6,MCF2,NEURL2,NKX3-2,NKX6-2,NPR1,NPY5R,NRG2,NRG3,NRN1L,NTRK2,ONECUT3,PACRG,PADI4,PA…
GO:0045664	0.0371727	1.8075	7.44654	13	481	regulation of neuron differentiation	GO_BP	CDON,EOMES,FGF13,ITPKA,KNDC1,LRRK2,NTRK2,PROX1,PTK6,SNAP25,SYT2,TLE6,TLX2
GO:0009074	0.0377654	7.11374	0.309627	2	20	aromatic amino acid family catabolic process	GO_BP	AADAT,KMO
GO:0090023	0.0377654	7.11374	0.309627	2	20	positive regulation of neutrophil chemotaxis	GO_BP	C3AR1,THBS4
GO:0030819	0.0384098	3.29711	1.26947	4	82	positive regulation of cAMP biosynthetic process	GO_BP	GHRHR,MRAP2,NTRK2,VIPR2
GO:0051149	0.0384098	3.29711	1.26947	4	82	positive regulation of muscle cell differentiation	GO_BP	CDON,MAP2K6,PROX1,SHH
GO:0006355	0.0393831	1.30715	53.9371	66	3484	regulation of transcription, DNA-templated	GO_BP	ALX4,BMPR1B,CARF,CDON,E2F2,EOMES,ESRRG,EVX2,FAM83G,FOXA3,FOXE3,HIST1H1E,HLF,HNF4A,HOXA3,IGSF1,INSR,KDM4D,L3MBTL1,LEF1,LEFTY1,MAP2K6,MCF2L,NKX3-2,NKX6-2,ONECUT3,PADI4,PAX9,PCK1,PROX1,RFX2,SERPINF2,SFRP2,SHH,SIRT4,SLC40A1,SMAD9,SP8,TET1,TFAP2E,TLE6,TLX2,TSHZ2,ZBTB10,ZFP14,ZFP37,ZNF214,ZNF34,ZNF345,ZNF420,ZNF432,ZNF439,ZNF470,ZNF497,ZNF516,ZNF570,ZNF572,ZNF619,ZNF630,ZNF718,ZNF790,ZNF816,ZNF835,ZNF8…
GO:0044283	0.0398911	1.7464	8.29802	14	536	small molecule biosynthetic process	GO_BP	ACACB,ACHE,BBOX1,C1QTNF3,CYP39A1,DHFRL1,ELOVL3,KMO,PADI4,PCK1,PDK4,PROX1,RBP4,SLC44A5
GO:0003351	0.041323	6.73891	0.325109	2	21	epithelial cilium movement	GO_BP	AK7,DNAAF1
GO:0009651	0.041323	6.73891	0.325109	2	21	response to salt stress	GO_BP	KMO,SLC12A1
GO:0010662	0.041323	6.73891	0.325109	2	21	regulation of striated muscle cell apoptotic process	GO_BP	SFRP2,SIRT4
GO:0031639	0.041323	6.73891	0.325109	2	21	plasminogen activation	GO_BP	SERPINF2,TMPRSS9
GO:0060713	0.041323	6.73891	0.325109	2	21	labyrinthine layer morphogenesis	GO_BP	GJB5,LEF1
GO:0044106	0.0416029	2.27174	3.18916	7	206	cellular amine metabolic process	GO_BP	AADAT,ACHE,ATCAY,KMO,PDE1B,SIRT4,SLC44A5
GO:0045937	0.0420765	1.49935	17.3546	25	1121	positive regulation of phosphate metabolic process	GO_BP	ADCY2,ADCY5,CDON,EPHA8,FAM20A,FGF13,GHR,GHRHR,GUCA1B,INSR,KNDC1,LEFTY1,LRRK2,MAP2K6,MRAP2,NPR1,NRG2,NRG3,NTRK2,PROX1,SERPINF2,SFRP2,THBS4,UNC5CL,VIPR2
GO:0003006	0.0427173	1.6938	9.16645	15	596	developmental process involved in reproduction	GO_BP	BMPR1B,EOMES,EPOR,GJB5,HNF4A,HSD17B2,INSR,LEF1,PACRG,PIWIL2,RBP4,SFRP2,SHH,STRA8,SYCP2,TDRD6,TLR5
GO:0046394	0.0436521	2.00907	4.62893	9	299	carboxylic acid biosynthetic process	GO_BP	ACACB,BBOX1,CYP39A1,DHFRL1,ELOVL3,KMO,PADI4,PDK4,PROX1
GO:0009712	0.044327	4.00988	0.78955	3	51	catechol-containing compound metabolic process	GO_BP	NPR1,PDE1B,SNCAIP
GO:0048661	0.044327	4.00988	0.78955	3	51	positive regulation of smooth muscle cell proliferation	GO_BP	C3AR1,NPY5R,SERPINF2
GO:0021697	0.045001	6.40157	0.34059	2	22	cerebellar cortex formation	GO_BP	KNDC1,PROX1
GO:0006140	0.0463005	2.21537	3.26657	7	211	regulation of nucleotide metabolic process	GO_BP	GHRHR,GUCA1B,INSR,MRAP2,NPR1,NTRK2,VIPR2
GO:0048731	0.0475757	1.3579	34.427	44	2397	system development	GO_BP	ACACB,ACHE,AK7,AK8,ALX4,APAF1,ATCAY,BLNK,BMPR1B,BRSK2,C11orf63,C3AR1,CD1D,CDON,COL9A1,CRYGS,DNAAF1,ENAM,EOMES,EPHA8,EPOR,FAM20A,FGF13,FGF14,FOXA3,FOXE3,FUT9,FZD9,GHRHR,GJB5,GPM6A,HAPLN2,HLF,HNF4A,HOXA3,HSD17B2,HYDIN,INSR,ITPKA,KNDC1,L3MBTL1,LEF1,LEFTY1,LIN7A,LRRK2,MCF2,NKX3-2,NKX6-2,NPR1,NPY5R,NRG2,NRG3,NRN1L,NTRK2,ONECUT3,PAX9,PCDHB3,PDE1B,PLXNC1,PROX1,PTK6,RAB26,RBP4,RP1,RP1L1,SCUBE1,SERPINF2,S…
GO:0051262	0.0475901	2.6383	1.96613	5	127	protein tetramerization	GO_BP	ACACB,ACHE,HIST3H3,INSR,RYR3
GO:0042180	0.0480201	2.06839	3.99419	8	258	cellular ketone metabolic process	GO_BP	AADAT,ACACB,ATCAY,C1QTNF3,KMO,PDK4,PROX1,SIRT4
GO:0051346	0.0482694	1.8293	6.20803	11	401	negative regulation of hydrolase activity	GO_BP	AMBP,C4A,CPAMD8,LEF1,LPA,LRRK2,PPP4R4,PTPRN2,SERPINF2,SFRP2,WFDC1
GO:2001141	0.0484582	1.28802	54.5564	66	3524	regulation of RNA biosynthetic process	GO_BP	ALX4,BMPR1B,CARF,CDON,E2F2,EOMES,ESRRG,EVX2,FAM83G,FOXA3,FOXE3,HIST1H1E,HLF,HNF4A,HOXA3,IGSF1,INSR,KDM4D,L3MBTL1,LEF1,LEFTY1,MAP2K6,MCF2L,NKX3-2,NKX6-2,ONECUT3,PADI4,PAX9,PCK1,PROX1,RFX2,SERPINF2,SFRP2,SHH,SIRT4,SLC40A1,SMAD9,SP8,TET1,TFAP2E,TLE6,TLX2,TSHZ2,ZBTB10,ZFP14,ZFP37,ZNF214,ZNF34,ZNF345,ZNF420,ZNF432,ZNF439,ZNF470,ZNF497,ZNF516,ZNF570,ZNF572,ZNF619,ZNF630,ZNF718,ZNF790,ZNF816,ZNF835,ZNF8…
GO:0019219	0.0488565	1.28537	56.4959	68	3704	regulation of nucleobase-containing compound metabolic process	GO_BP	ALX4,APAF1,BMPR1B,C3AR1,CARF,CDAN1,CDON,E2F2,EOMES,ESRRG,EVX2,FAM83G,FOXA3,FOXE3,GHRHR,GUCA1B,HIST1H1E,HLF,HNF4A,HOXA3,IGSF1,INSR,KDM4D,L3MBTL1,LEF1,LEFTY1,MAP2K6,MCF2L,MRAP2,NKX3-2,NKX6-2,NPR1,NTRK2,ONECUT3,PADI4,PAX9,PCK1,PROX1,RFX2,SERPINF2,SFRP2,SHH,SIRT4,SLC40A1,SMAD9,SP8,TET1,TFAP2E,TLE6,TLX2,TSHZ2,VIPR2,ZBTB10,ZFP14,ZFP37,ZNF214,ZNF34,ZNF345,ZNF420,ZNF432,ZNF439,ZNF470,ZNF497,ZNF516,ZNF570…
GO:0008277	0.0489272	2.61669	1.98162	5	128	regulation of G-protein coupled receptor protein signaling pathway	GO_BP	GNG7,GPRASP1,GUCA1B,LRRK2,SAG
GO:0032838	0.000356169	5.00508	1.73678	8	109	cell projection cytoplasm	GO_CC	DNAAF1,DNAH7,HYDIN,KIF17,LRRK2,RP1,RP1L1,RSPH9
GO:0005930	0.000585808	5.31539	1.43404	7	90	axoneme	GO_CC	DNAAF1,DNAH7,HYDIN,KIF17,RP1,RP1L1,RSPH9
GO:0032391	0.0118264	6.925	0.478014	3	30	photoreceptor connecting cilium	GO_CC	KIF17,RP1,RP1L1
GO:0042588	0.0150274	12.4327	0.191205	2	12	zymogen granule	GO_CC	DMBT1,RAB3D
GO:0033391	0.0175748	11.3018	0.207139	2	13	chromatoid body	GO_CC	PIWIL2,TDRD6
GO:0044425	0.0182119	1.2999	103.554	121	6499	membrane part	GO_CC	ABCA11P,ACHE,ADCY2,ADCY5,AQP4,ARIH2OS,BMPR1B,BRICD5,C3AR1,CACNA2D3,CASP10,CCDC108,CD1D,CD33,CDAN1,CDON,CHRM4,CHRNG,CLEC2D,CNNM2,COX6B2,CYP39A1,CYP4F22,DGAT2L6,DMBT1,ELOVL3,EPHA8,EPOR,FER1L4,FRMD3,FUT9,FZD9,GAL3ST3,GALNT15,GDPD3,GHR,GHRHR,GIMAP2,GJB5,GLP2R,GNG7,GPM6A,GPR162,GPR31,GRAMD2,GRIA3,GUCA1B,HSD17B2,IGSF1,INSR,KCNIP4,KIF17,KMO,LIN7A,LINGO3,LRRC37A3,LRRK2,MFSD4,MRAP2,MS4A4A,MYO7B,NPR1,NPY5R…
GO:0001917	0.0208661	5.49706	0.58955	3	37	photoreceptor inner segment	GO_CC	GUCA1B,RP1,SAG
GO:0016021	0.0210938	1.30316	84.7837	101	5321	integral component of membrane	GO_CC	ABCA11P,ADCY2,ADCY5,AQP4,ARIH2OS,BMPR1B,BRICD5,C3AR1,CACNA2D3,CCDC108,CD1D,CD33,CDAN1,CDON,CHRM4,CHRNG,CLEC2D,CNNM2,DGAT2L6,ELOVL3,EPHA8,EPOR,FER1L4,FRMD3,FUT9,FZD9,GAL3ST3,GALNT15,GDPD3,GHR,GHRHR,GIMAP2,GJB5,GLP2R,GPM6A,GPR162,GPR31,GRAMD2,GRIA3,HSD17B2,IGSF1,INSR,KCNIP4,KMO,LINGO3,LRRC37A3,MFSD4,MRAP2,MS4A4A,NPR1,NPY5R,NRG2,NRG3,NTRK2,OR10Q1,OR4X1,OR51I1,OR7D4,PCDHB3,PLXNC1,PTCHD4,PTGER1,PTPRN2…
GO:0043186	0.0231693	9.562	0.239007	2	15	P granule	GO_CC	PIWIL2,TDRD6
GO:0045495	0.0231693	9.562	0.239007	2	15	pole plasm	GO_CC	PIWIL2,TDRD6
GO:0001750	0.0304443	3.56539	1.1791	4	74	photoreceptor outer segment	GO_CC	GUCA1B,RP1,RP1L1,SAG
GO:0030667	0.0304443	3.56539	1.1791	4	74	secretory granule membrane	GO_CC	DMBT1,RAB26,RAB3D,SYT2
GO:0030992	0.032723	7.76779	0.286808	2	18	intraciliary transport particle B	GO_CC	KIF17,TTC30B
GO:0045202	0.0404229	1.64668	10.6756	17	670	synapse	GO_CC	ACHE,ATCAY,CHRM4,CHRNG,GPM6A,GRIA3,ITPKA,LIN7A,LRRK2,NTRK2,PHACTR1,PTPRN2,RAB3D,SLC40A1,SNAP25,SNCAIP,SYT2
GO:0030173	0.0409178	4.15071	0.764822	3	48	integral component of Golgi membrane	GO_CC	ST8SIA1,ST8SIA4,ST8SIA5
GO:0072372	0.0415236	2.27144	3.18676	7	200	primary cilium	GO_CC	ADCY5,GUCA1B,KIF17,RP1,RP1L1,SAG,TTC30B
GO:0031226	0.0439135	1.39533	26.9122	36	1689	intrinsic component of plasma membrane	GO_CC	ADCY2,AQP4,BMPR1B,C3AR1,CD1D,CD33,CHRM4,CHRNG,CLEC2D,EPHA8,EPOR,GHR,GPR31,GRIA3,INSR,KCNIP4,NPR1,NPY5R,NRG3,NTRK2,OR10Q1,PCDHB3,PTGER1,PTPRN2,RAB26,RHCG,SCN9A,SCTR,SLC12A1,SLC22A8,SLC23A1,SLC40A1,SNAP25,TIE1,TMPRSS9,VIPR2
GO:0016323	0.0483891	2.19105	3.29829	7	207	basolateral plasma membrane	GO_CC	AQP4,CNNM2,LIN7A,RHCG,SLC22A8,SLC23A1,SLC40A1
GO:0008021	0.0484461	2.62363	1.97579	5	124	synaptic vesicle	GO_CC	LRRK2,RAB3D,SLC40A1,SNCAIP,SYT2
GO:0003828	3.32891e-05	98.9879	0.075516	3	5	alpha-N-acetylneuraminate alpha-2,8-sialyltransferase activity	GO_MF	ST8SIA1,ST8SIA4,ST8SIA5
GO:0003700	0.000184361	2.0969	17.7009	34	1172	transcription factor activity, sequence-specific DNA binding	GO_MF	ALX4,CARF,E2F2,EOMES,ESRRG,FOXA3,FOXE3,HLF,HNF4A,HOXA3,L3MBTL1,LEF1,NKX3-2,NKX6-2,ONECUT3,PAX9,PROX1,RFX2,SMAD9,TFAP2E,ZFP14,ZFP37,ZNF345,ZNF420,ZNF432,ZNF470,ZNF516,ZNF570,ZNF630,ZNF790,ZNF816,ZNF835,ZNF879,ZSCAN1
GO:0017046	0.000252242	10.061	0.573921	5	38	peptide hormone binding	GO_MF	GHR,GHRHR,INSR,NPR1,SLC40A1
GO:0004127	0.00133618	65.7269	0.0604128	2	4	cytidylate kinase activity	GO_MF	AK7,AK8
GO:0043167	0.00171851	1.46935	91.1025	114	6032	ion binding	GO_MF	AADAT,ABCA11P,ACACB,ACHE,ACSM2A,ADCY2,ADCY5,AK7,AK8,ALPK1,APAF1,BBOX1,BMPR1B,BRSK2,C2CD4B,CACNA2D3,CAPS2,CHRNG,CLVS1,COL9A1,CXXC4,CYP39A1,CYP4F22,DAPK2,DNAH7,EFHC2,EPHA8,EPHX2,ESRRG,FAHD2B,FGF14,GAL3ST3,GALNT15,GDPD3,GIMAP2,GUCA1B,HNF4A,HUNK,INSR,ITPKA,KCNIP4,KDM4D,KIF17,KMO,L3MBTL1,LPA,LRRK2,MAP2K6,MCF2L,MSS51,MT1B,MYO7B,NPR1,NTRK2,PADI4,PCDHB3,PCK1,PDE1B,PDK4,PLCD4,PTK6,RAB26,RAB3D,RHOU,RNF175,…
GO:0046872	0.00260875	1.48947	61.1377	81	4048	metal ion binding	GO_MF	ACACB,ACSM2A,ADCY2,ADCY5,BBOX1,BMPR1B,BRSK2,C2CD4B,CACNA2D3,CAPS2,COL9A1,CXXC4,CYP39A1,CYP4F22,DNAH7,EFHC2,EPHX2,ESRRG,FAHD2B,GALNT15,GDPD3,GUCA1B,HNF4A,KCNIP4,KDM4D,L3MBTL1,MSS51,MT1B,PADI4,PCDHB3,PCK1,PDE1B,PLCD4,RHOU,RNF175,RNF212,RNF32,RYR3,SCN9A,SCUBE1,SHH,SIRT4,SMAD9,SP8,SYT2,TET1,THBS4,TRIM69,TSHZ2,VAT1L,ZBBX,ZBTB10,ZC2HC1C,ZDHHC15,ZFAND4,ZFP14,ZFP37,ZMYND12,ZNF214,ZNF34,ZNF345,ZNF385B,ZNF…
GO:0060089	0.00370159	1.64074	27.6086	42	1828	molecular transducer activity	GO_MF	BMPR1B,C3AR1,CD1D,CD33,CHRM4,CHRNG,CLEC2D,DMBT1,EPHA8,EPOR,ESRRG,FZD9,GHR,GHRHR,GLP2R,GNG7,GPR162,GPR31,GRIA3,HNF4A,IGSF1,INSR,LEF1,NPR1,NPY5R,NTRK2,OR10Q1,OR4X1,OR51I1,OR7D4,PLCD4,PLXNC1,PTCHD4,PTGER1,PTPRN2,SCTR,SLC40A1,SMAD9,SUCNR1,TIE1,TREML2,VIPR2
GO:0003677	0.00381495	1.56093	36.9877	53	2449	DNA binding	GO_MF	ALX4,CARF,CXXC4,E2F2,EOMES,ESRRG,EVX2,FOXA3,FOXE3,HIST1H1E,HIST1H2BN,HIST3H3,HLF,HNF4A,HOXA3,LEF1,NKX3-2,NKX6-2,ONECUT3,PAX9,PROX1,PURG,RFX2,SMAD9,SP8,SYCP2,TET1,TFAP2E,TLX2,TSHZ2,ZBTB10,ZFP14,ZFP37,ZNF214,ZNF34,ZNF345,ZNF420,ZNF432,ZNF439,ZNF470,ZNF497,ZNF516,ZNF570,ZNF572,ZNF619,ZNF630,ZNF718,ZNF790,ZNF816,ZNF835,ZNF844,ZNF879,ZSCAN1
GO:0004017	0.00453838	26.2859	0.105722	2	7	adenylate kinase activity	GO_MF	AK7,AK8
GO:0061134	0.00501758	2.96147	3.20188	9	212	peptidase regulator activity	GO_MF	AMBP,APAF1,C4A,CPAMD8,LEF1,LPA,SERPINF2,SFRP2,WFDC1
GO:0019199	0.00762288	4.35708	1.22336	5	81	transmembrane receptor protein kinase activity	GO_MF	BMPR1B,EPHA8,INSR,NTRK2,TIE1
GO:0004016	0.011422	14.5997	0.166135	2	11	adenylate cyclase activity	GO_MF	ADCY2,ADCY5
GO:0008179	0.011422	14.5997	0.166135	2	11	adenylate cyclase binding	GO_MF	ADCY2,ADCY5
GO:0004866	0.0139961	2.88792	2.53734	7	168	endopeptidase inhibitor activity	GO_MF	AMBP,C4A,CPAMD8,LEF1,LPA,SERPINF2,WFDC1
GO:0038023	0.0140941	3.70838	1.42312	5	99	signaling receptor activity	GO_MF	BMPR1B,C3AR1,CHRM4,CHRNG,CLEC2D,DMBT1,EPHA8,EPOR,ESRRG,FZD9,GHR,GHRHR,GLP2R,GPR162,GPR31,GRIA3,HNF4A,IGSF1,INSR,LEF1,NPR1,NPY5R,NTRK2,OR10Q1,OR4X1,OR51I1,OR7D4,PLXNC1,PTCHD4,PTGER1,PTPRN2,SCTR,SUCNR1,TIE1,VIPR2
GO:0004713	0.0196285	2.96692	2.11445	6	140	protein tyrosine kinase activity	GO_MF	EPHA8,INSR,MAP2K6,NTRK2,PTK6,TIE1
GO:0017075	0.0266152	8.75663	0.256754	2	17	syntaxin-1 binding	GO_MF	LRRK2,SNAP25
GO:0004550	0.0296485	8.20884	0.271858	2	18	nucleoside diphosphate kinase activity	GO_MF	AK7,AK8
GO:0071837	0.0296485	8.20884	0.271858	2	18	HMG box domain binding	GO_MF	ALX4,HOXA3
GO:0008083	0.0356307	2.56163	2.43161	6	161	growth factor activity	GO_MF	FGF13,FGF14,LEFTY1,NRG2,NRG3,THBS4
GO:0005212	0.0361013	7.29585	0.302064	2	20	structural constituent of eye lens	GO_MF	CRYGS,HSPB6
GO:0042166	0.0361013	7.29585	0.302064	2	20	acetylcholine binding	GO_MF	ACHE,CHRNG
GO:0004708	0.0395118	6.91144	0.317167	2	21	MAP kinase kinase activity	GO_MF	LRRK2,MAP2K6
GO:0004888	0.0409325	1.50495	17.3143	25	1164	transmembrane signaling receptor activity	GO_MF	BMPR1B,C3AR1,CHRM4,CHRNG,CLEC2D,EPHA8,EPOR,FZD9,GHR,GHRHR,GLP2R,GPR162,GPR31,GRIA3,INSR,NPR1,NPY5R,NTRK2,OR10Q1,OR4X1,OR51I1,OR7D4,PLXNC1,PTCHD4,PTGER1,PTPRN2,SCTR,SUCNR1,TIE1,VIPR2
GO:0016301	0.0413236	1.62004	11.5237	18	763	kinase activity	GO_MF	AK7,AK8,ALPK1,BMPR1B,BRSK2,CERKL,DAPK2,EPHA8,HUNK,INSR,ITPKA,LRRK2,MAP2K6,NPR1,NTRK2,PDK4,PTK6,TIE1
GO:0000976	0.0434348	1.65969	9.98321	16	661	transcription regulatory region sequence-specific DNA binding	GO_MF	ALX4,CARF,EOMES,ESRRG,HNF4A,LEF1,NKX3-2,NKX6-2,ONECUT3,PAX9,PROX1,RFX2,TFAP2E,ZNF516,ZNF570,ZNF718
GO:0098772	0.0437001	1.48192	18.2749	26	1210	molecular function regulator	GO_MF	AMBP,APAF1,BRSK2,C4A,CACNA2D3,CHRM4,CPAMD8,FAM20A,FGF13,GRTP1,GUCA1B,KCNIP4,KNDC1,LEF1,LPA,LRRK2,MCF2,MCF2L,NRG3,PHACTR1,PPP4R4,RGL4,SAG,SERPINF2,SFRP2,WFDC1
GO:0008081	0.0442794	3.13939	1.32908	4	88	phosphoric diester hydrolase activity	GO_MF	C3AR1,GDPD3,PDE1B,PLCD4
GO:0030295	0.045897	3.9479	0.800469	3	53	protein kinase activator activity	GO_MF	FAM20A,FGF13,NRG3

## Sheet: AF-MSC AND HREpC AND UM51
GOID	Pvalue	OddsRatio	ExpCount	Count	Size	Term	GO_type	genes
GO:0061326	6.37537e-07	6.99975	1.97684	12	97	renal tubule development	GO_BP	BMP2,HNF1B,HOXB7,KLHL3,MTSS1,NOG,PAX2,PROM1,SALL1,TACSTD2,WNT4,WNT7B
GO:0048704	2.58331e-05	5.72968	1.95646	10	96	embryonic skeletal system morphogenesis	GO_BP	HOXA1,HOXB3,HOXB5,HOXB6,HOXB7,HOXB8,HOXD9,NOG,SATB2,TBX1
GO:0009952	5.65423e-05	3.77435	4.03297	14	199	anterior/posterior pattern specification	GO_BP	BMP2,CELSR2,EMX2,EP300,HNF1B,HOXA1,HOXB3,HOXB5,HOXB6,HOXB7,HOXB8,HOXB9,HOXD9,MED12,NOG,TBX1
GO:0072009	8.51039e-05	5.50462	1.82005	9	90	nephron epithelium development	GO_BP	BMP2,HNF1B,HOXB7,KLHL3,MTSS1,NOG,PAX2,PROM1,SALL1,TACSTD2,WNT4,WNT7B
GO:0007389	0.000194779	2.58081	8.71604	21	430	pattern specification process	GO_BP	BMP2,CELSR2,DNAH5,DYX1C1,EFNB1,EMX2,EP300,HNF1B,HOXA1,HOXB3,HOXB5,HOXB6,HOXB7,HOXB8,HOXB9,HOXD9,LRP4,MED12,NOG,PAX2,SATB2,TBX1,WNT7B
GO:0072028	0.000199075	5.54036	1.60532	8	79	nephron morphogenesis	GO_BP	BMP2,HNF1B,HOXB7,KLHL3,NOG,PAX2,SALL1,TACSTD2,WNT4
GO:0072164	0.000236525	4.75197	2.07874	9	102	mesonephric tubule development	GO_BP	BMP2,EPCAM,HNF1B,HOXB7,NOG,PAX2,SALL1,TACSTD2,WNT4
GO:0042473	0.000276304	36.366	0.142658	3	7	outer ear morphogenesis	GO_BP	HOXA1,SALL1,TBX1
GO:0071803	0.000276304	36.366	0.142658	3	7	positive regulation of podosome assembly	GO_BP	ARHGEF5,CSF2,TNF
GO:0001655	0.000287428	2.81545	6.46039	17	317	urogenital system development	GO_BP	BMP2,CTSH,EMX2,EPCAM,EPHB3,HNF1B,HOXB7,KLHL3,LRP4,MTSS1,NOG,PAX2,PROM1,SALL1,TACSTD2,WNT4,WNT7B
GO:0001823	0.00031587	4.55488	2.16026	9	106	mesonephros development	GO_BP	BMP2,EPCAM,HNF1B,HOXB7,NOG,PAX2,SALL1,TACSTD2,WNT4
GO:0090185	0.000326896	14.9559	0.346456	4	17	negative regulation of kidney development	GO_BP	HNF1B,PAX2,SALL1,TACSTD2
GO:0043009	0.000331818	2.23533	12.4317	26	610	chordate embryonic development	GO_BP	BMP2,CHD7,CSF2,ELF3,EP300,HNF1B,HOXA1,HOXB3,HOXB5,HOXB6,HOXB7,HOXB8,HOXB9,HOXD1,HOXD9,MED12,MTSS1,NOG,PAX2,SALL1,SALL2,SATB2,SP2,ST14,TBX1,WNT7B
GO:0048754	0.000470589	3.6102	3.28114	11	161	branching morphogenesis of an epithelial tube	GO_BP	BMP2,CTSH,HNF1B,HOXB7,NOG,PAX2,SALL1,TACSTD2,TNF,WNT4,WNT7B
GO:0001501	0.000530757	2.32711	10.0676	22	494	skeletal system development	GO_BP	BMP2,BMP8B,CHD7,CTC1,HOXA1,HOXB3,HOXB5,HOXB6,HOXB7,HOXB8,HOXB9,HOXD1,HOXD9,NOG,PKDCC,PTHLH,RASSF2,SATB2,TBX1,TLL1,WNT7B,WWOX
GO:0090190	0.000634096	12.1494	0.407596	4	20	positive regulation of branching involved in ureteric bud morphogenesis	GO_BP	HOXB7,NOG,PAX2,SALL1
GO:0060052	0.000905121	20.7767	0.203798	3	10	neurofilament cytoskeleton organization	GO_BP	ATP8A2,INA,NEFL
GO:0072078	0.000906499	5.90195	1.13248	6	56	nephron tubule morphogenesis	GO_BP	BMP2,HNF1B,HOXB7,KLHL3,NOG,PAX2,SALL1,TACSTD2,WNT4
GO:0002790	0.0010429	2.77643	5.35988	14	263	peptide secretion	GO_BP	CD74,CHD7,CHRM3,HLA-DRB1,HNF1B,ILDR1,ITPR1,ITPR2,ITPR3,KCNS3,MMP7,PASK,RAPGEF3,TNF
GO:0090087	0.00116227	2.74286	5.42102	14	266	regulation of peptide transport	GO_BP	C8orf4,CD74,CHD7,CHRM3,HLA-DRB1,ILDR1,ITPR1,ITPR2,ITPR3,KCNS3,NLRP3,PASK,RAPGEF3,TNF
GO:0001763	0.00118568	3.01469	4.23899	12	208	morphogenesis of a branching structure	GO_BP	BMP2,CTSH,HNF1B,HOXB7,NOG,PAX2,SALL1,ST14,TACSTD2,TNF,WNT4,WNT7B
GO:0060675	0.00120987	5.55371	1.19585	6	59	ureteric bud morphogenesis	GO_BP	BMP2,HNF1B,HOXB7,NOG,PAX2,SALL1,TACSTD2,WNT4
GO:0021553	0.0012256	96.7045	0.0611393	2	3	olfactory nerve development	GO_BP	CHD7,SALL1
GO:0060129	0.0012256	96.7045	0.0611393	2	3	thyroid-stimulating hormone-secreting cell differentiation	GO_BP	BMP2,WNT4
GO:0048568	0.00126542	2.37398	8.03236	18	398	embryonic organ development	GO_BP	ATP8A2,BMP2,CHD7,CSF2,HNF1B,HOXA1,HOXB3,HOXB5,HOXB6,HOXB7,HOXB8,HOXD9,NOG,PAX2,PKDCC,SALL1,SATB2,SP2,ST14,TBX1,TNF,WNT7B
GO:1903530	0.0015332	2.05751	12.3501	24	606	regulation of secretion by cell	GO_BP	CACNA1H,CD40,CHD7,CHRM3,CLEC4E,EP300,HLA-DRB1,ILDR1,ITPR1,ITPR2,ITPR3,KCNMB4,KCNS3,LLGL2,MYO18A,NLRP3,PASK,RAPGEF3,SAA1,STXBP2,SYT12,SYTL3,TNF,VAMP8
GO:0097152	0.00160985	16.1577	0.244557	3	12	mesenchymal cell apoptotic process	GO_BP	HNF1B,PAX2,TBX1
GO:0030168	0.0018525	2.71394	5.07456	13	249	platelet activation	GO_BP	ADAMTS13,APBB1IP,CD40,DAGLA,F13A1,ITPR1,ITPR2,ITPR3,PIK3C2B,RAPGEF3,SAA1,SERPING1,VAV3
GO:0042886	0.00193133	2.41182	7.01064	16	344	amide transport	GO_BP	C8orf4,CD74,CHD7,CHRM3,HLA-DRB1,HNF1B,ILDR1,ITPR1,ITPR2,ITPR3,KCNS3,MMP7,NLRP3,PASK,RAPGEF3,TNF
GO:0008212	0.00206138	14.541	0.264937	3	13	mineralocorticoid metabolic process	GO_BP	BMP2,CACNA1H,WNT4
GO:0090189	0.00236742	48.8852	0.0806491	2	4	regulation of branching involved in ureteric bud morphogenesis	GO_BP	HNF1B,HOXB7,NOG,PAX2,SALL1,TACSTD2
GO:0045918	0.00241815	48.3493	0.0815191	2	4	negative regulation of cytolysis	GO_BP	CSF2,PAX2
GO:0072039	0.00241815	48.3493	0.0815191	2	4	regulation of mesenchymal cell apoptotic process involved in nephron morphogenesis	GO_BP	HNF1B,PAX2
GO:1904673	0.00241815	48.3493	0.0815191	2	4	negative regulation of somatic stem cell population maintenance	GO_BP	HNF1B,PAX2
GO:2000343	0.00241815	48.3493	0.0815191	2	4	positive regulation of chemokine (C-X-C motif) ligand 2 production	GO_BP	CD74,TNF
GO:0031032	0.00266522	3.28961	2.91431	9	143	actomyosin structure organization	GO_BP	ARHGEF5,CAPN3,EP300,KCTD13,LRRC16A,MYO18A,RAPGEF3,TACSTD2,WNT4
GO:0061572	0.00287524	3.55656	2.40481	8	118	actin filament bundle organization	GO_BP	ARHGEF5,BAIAP2L2,KCTD13,LRRC16A,MTSS1,RAPGEF3,TACSTD2,WNT4
GO:0021675	0.00300459	4.56996	1.42658	6	70	nerve development	GO_BP	CHD7,HOXA1,HOXB3,PAX2,SALL1,TBX1
GO:0007173	0.00320363	2.28376	7.37748	16	362	epidermal growth factor receptor signaling pathway	GO_BP	ADCY9,AFAP1L2,CSF2,FOXO1,IL17RD,ITGA1,ITPR1,ITPR2,ITPR3,NEFL,RASAL1,RASAL3,RASSF2,SHC2,SPTBN2,TGFA
GO:0032502	0.0032488	1.36769	115.737	140	5679	developmental process	GO_BP	ALPK3,ARHGAP26,ATP7B,ATP8A2,BCL9,BMP2,BMP8B,C17orf96,C8orf4,CACNA1H,CAPN3,CD40,CD74,CDH22,CECR1,CELSR2,CHD7,CHMP4C,CHRM3,CLEC4E,CLSTN2,CSF2,CTC1,CTSH,DAGLA,DCDC2,DNAH5,DYX1C1,EFHD1,EFNB1,ELF3,EMX2,EP300,EPCAM,EPHB3,FAM83H,FGF11,FMNL3,FOXO1,FOXQ1,GPC4,HERC6,HES6,HNF1B,HOXA1,HOXB3,HOXB5,HOXB6,HOXB7,HOXB8,HOXB9,HOXD1,HOXD9,HPGD,HSPA2,IGSF3,IL17RD,INA,ITGA1,ITPR1,KCNH1,KLHL3,KLK5,L1CAM,LAMA3,LAMB3,LA…
GO:0090184	0.00338651	7.23509	0.628366	4	31	positive regulation of kidney development	GO_BP	HOXB7,NOG,PAX2,PROM1,SALL1,WNT4
GO:0032231	0.00370796	4.36452	1.48772	6	73	regulation of actin filament bundle assembly	GO_BP	ARHGEF5,LRRC16A,MTSS1,RAPGEF3,TACSTD2,WNT4
GO:0071774	0.00388196	2.30423	6.84761	15	336	response to fibroblast growth factor	GO_BP	ADCY9,CSF2,FOXO1,IL17RD,ITPR1,ITPR2,ITPR3,NEFL,NOG,RASAL1,RASAL3,SHC2,SPTBN2,TBX1,WNT4
GO:0072162	0.00397599	32.2308	0.101899	2	5	metanephric mesenchymal cell differentiation	GO_BP	PAX2,WNT4
GO:0033674	0.00455045	1.90434	12.6966	23	623	positive regulation of kinase activity	GO_BP	ADCY9,AFAP1L2,ARHGEF5,BMP2,CD40,CD74,CSF2,HSPA2,IL17RD,ITGA1,LPAR2,MAP3K13,NEFL,PAK6,RASAL1,RASAL3,RASSF2,SAA1,SHC2,SPTBN2,TGFA,TNF,VAV3
GO:0008543	0.00483014	2.32071	6.33811	14	311	fibroblast growth factor receptor signaling pathway	GO_BP	ADCY9,CSF2,FOXO1,IL17RD,ITPR1,ITPR2,ITPR3,NEFL,NOG,RASAL1,RASAL3,SHC2,SPTBN2,WNT4
GO:0051056	0.00504814	2.39418	5.70634	13	280	regulation of small GTPase mediated signal transduction	GO_BP	ARHGAP26,ARHGEF5,KCTD13,LPAR2,PLEKHG1,PLEKHG3,PSD4,RALGAPA2,RASAL1,RASAL3,SIPA1L2,TNK1,VAV3
GO:0048752	0.00585124	24.2425	0.121931	2	6	semicircular canal morphogenesis	GO_BP	CHD7,HOXA1,TBX1
GO:0021999	0.00588383	24.1716	0.122279	2	6	neural plate anterior/posterior regionalization	GO_BP	CELSR2,NOG
GO:0042866	0.00588383	24.1716	0.122279	2	6	pyruvate biosynthetic process	GO_BP	HOGA1,PKLR
GO:0072174	0.00588383	24.1716	0.122279	2	6	metanephric tubule formation	GO_BP	PAX2,WNT4
GO:1902338	0.00588383	24.1716	0.122279	2	6	negative regulation of apoptotic process involved in morphogenesis	GO_BP	HNF1B,PAX2
GO:0048566	0.00596898	6.06869	0.733672	4	36	embryonic digestive tract development	GO_BP	HNF1B,PKDCC,SALL1,TNF
GO:0032501	0.00619333	1.38177	88.0692	108	4529	multicellular organismal process	GO_BP	ACSM3,ADAMTS13,ADAMTS14,ADCY9,AFAP1L2,ALPK3,APBB1IP,ARHGAP26,ATP7B,ATP8A2,AZGP1,BCL9,BMP2,BMP8B,C17orf96,C8orf4,CACNA1H,CAPN3,CD40,CD74,CDH22,CECR1,CELSR2,CHD7,CHMP4C,CHRM3,CLEC4E,CLSTN2,CSF2,CTC1,CTSH,DAGLA,DCDC2,DNAH5,DSC2,DTX4,DYX1C1,EBI3,EFHD1,EFNB1,ELF3,EMX2,EP300,EPCAM,EPHB3,ERAP2,F13A1,FAM134B,FAM83H,FGF11,FMNL3,FOXO1,FOXQ1,GGT1,GUCY1A3,HERC6,HES6,HLA-DRB1,HNF1B,HOXA1,HOXB3,HOXB5,HOXB6,HOX…
GO:0010842	0.00638019	9.08477	0.387216	3	19	retina layer formation	GO_BP	ATP8A2,PROM1,TSPAN12
GO:0060231	0.00638019	9.08477	0.387216	3	19	mesenchymal to epithelial transition	GO_BP	PAX2,SALL1,WNT4
GO:0042060	0.00658341	1.79288	14.6327	25	718	wound healing	GO_BP	ADAMTS13,APBB1IP,BCL9,CAPN3,CD40,DAGLA,F13A1,GUCY1A3,ITGA1,ITPR1,ITPR2,ITPR3,KCNMB3,KCNMB4,L1CAM,LARGE,LRRC16A,NOG,PDE10A,PIK3C2B,RAPGEF3,SAA1,SERPING1,VAV3,WNT4
GO:0021602	0.00733646	8.57499	0.406435	3	20	cranial nerve morphogenesis	GO_BP	HOXA1,HOXB3,PAX2,TBX1
GO:0043547	0.00739041	1.94411	10.2306	19	502	positive regulation of GTPase activity	GO_BP	ARHGAP26,ARHGAP27,ARHGEF5,CD40,DENND2A,LLGL2,PLEKHG1,PLEKHG3,PSD4,RALGAPA2,RAPGEF3,RASAL1,RASAL3,RIN3,SIPA1L2,TBC1D16,TBC1D8,VAV3,WNT4
GO:0072079	0.0073942	8.54984	0.407596	3	20	nephron tubule formation	GO_BP	HNF1B,NOG,PAX2
GO:0072087	0.0073942	8.54984	0.407596	3	20	renal vesicle development	GO_BP	PAX2,SALL1,WNT4
GO:0007202	0.00745776	4.42059	1.22279	5	60	activation of phospholipase C activity	GO_BP	ADCY9,ITPR1,ITPR2,ITPR3,LPAR2
GO:0048589	0.00763612	1.90233	11.0051	20	540	developmental growth	GO_BP	ATP8A2,BCL9,CAPN3,CHD7,CTC1,EP300,HNF1B,L1CAM,LARGE,LRP4,MED12,NOG,OLFM1,PKDCC,PTHLH,RASAL1,SALL1,SP2,SPTBN2,WNT7B
GO:0034651	0.0080812	19.394	0.142244	2	7	cortisol biosynthetic process	GO_BP	BMP2,CACNA1H,WNT4
GO:0032342	0.00808215	19.3928	0.142252	2	7	aldosterone biosynthetic process	GO_BP	BMP2,CACNA1H,WNT4
GO:0031946	0.00812685	19.3361	0.142658	2	7	regulation of glucocorticoid biosynthetic process	GO_BP	BMP2,WNT4
GO:0032344	0.00812685	19.3361	0.142658	2	7	regulation of aldosterone metabolic process	GO_BP	BMP2,WNT4
GO:0042045	0.00812685	19.3361	0.142658	2	7	epithelial fluid transport	GO_BP	CSF2,ITPR1
GO:0030154	0.00840983	1.36378	73.2297	92	3637	cell differentiation	GO_BP	ATP8A2,BCL9,BMP2,BMP8B,C17orf96,CACNA1H,CAPN3,CD74,CELSR2,CHD7,CLEC4E,CSF2,DAGLA,DCDC2,DYX1C1,EFHD1,EFNB1,ELF3,EMX2,EP300,EPCAM,EPHB3,FOXO1,FOXQ1,HERC6,HES6,HNF1B,HOXA1,HOXB3,HOXB5,HOXB7,HOXB8,HOXD1,HOXD9,HSPA2,IL17RD,INA,ITGA1,KCNH1,L1CAM,LAMA3,LAMB3,LCE2B,LLGL2,LRP4,LRRC16A,LYL1,MED12,MTSS1,MYRF,NEFL,NLRP3,NOG,NRBP2,OLFM1,PAQR7,PAX2,PKDCC,PROM1,PSD4,PTHLH,PTPRD,RAPGEF3,RASAL1,RASAL3,RASSF2,REC8…
GO:0021983	0.00869098	5.39306	0.815191	4	40	pituitary gland development	GO_BP	BMP2,NOG,SALL1,WNT4
GO:0051496	0.00869098	5.39306	0.815191	4	40	positive regulation of stress fiber assembly	GO_BP	ARHGEF5,LRRC16A,RAPGEF3,WNT4
GO:0048699	0.00922179	1.51017	31.4868	45	1545	generation of neurons	GO_BP	ATP8A2,BMP2,C17orf96,CACNA1H,CELSR2,CHD7,CSF2,DAGLA,DCDC2,DYX1C1,EFHD1,EFNB1,EMX2,EP300,EPHB3,HOXA1,HOXB3,HOXD1,HOXD9,IL17RD,ITGA1,L1CAM,LRP4,NEFL,NOG,NRBP2,OLFM1,PAX2,PROM1,PSD4,PTPRD,RASAL1,RASAL3,RPS6KA1,RTN4RL1,SALL1,SATB2,SEMA6A,SEMA6D,SHC2,SPTBN2,VAV3,WNT10A,WNT4,WNT7B
GO:0010817	0.00945178	1.93064	9.74153	18	478	regulation of hormone levels	GO_BP	BMP2,CACNA1H,CHD7,CHRM3,HLA-DRB1,HNF1B,HSD17B7,ILDR1,ITPR1,ITPR2,ITPR3,KCNS3,PASK,RAPGEF3,TNF,UGT2B7,VAMP8,WNT4
GO:0051495	0.00947679	2.66641	3.54608	9	174	positive regulation of cytoskeleton organization	GO_BP	ACTR3C,ARHGEF5,BAIAP2L2,EP300,KIRREL,LRRC16A,MTSS1,RAPGEF3,WNT4
GO:0072170	0.00969353	7.64891	0.448355	3	22	metanephric tubule development	GO_BP	PAX2,WNT4,WNT7B
GO:0090103	0.00969353	7.64891	0.448355	3	22	cochlea morphogenesis	GO_BP	HOXA1,PAX2,TBX1
GO:0043242	0.00974991	4.11987	1.30431	5	64	negative regulation of protein complex disassembly	GO_BP	LRRC16A,PLEKHH2,SPTBN2,SYNE4,TNF
GO:0006112	0.00981752	2.65018	3.56646	9	175	energy reserve metabolic process	GO_BP	ADCY9,CHRM3,ITPR1,ITPR2,ITPR3,KCNS3,PASK,PKLR,RAPGEF3
GO:0046580	0.0103124	5.10858	0.855951	4	42	negative regulation of Ras protein signal transduction	GO_BP	KCTD13,RASAL1,RASAL3,TNK1
GO:0000187	0.0105846	2.80947	2.99583	8	147	activation of MAPK activity	GO_BP	BMP2,CD74,ITGA1,LPAR2,SAA1,SHC2,TGFA,TNF
GO:0002775	0.0106907	16.1124	0.163038	2	8	antimicrobial peptide production	GO_BP	KLK5,MMP7
GO:0003339	0.0106907	16.1124	0.163038	2	8	regulation of mesenchymal to epithelial transition involved in metanephros morphogenesis	GO_BP	PAX2,SALL1
GO:0010566	0.0106907	16.1124	0.163038	2	8	regulation of ketone biosynthetic process	GO_BP	BMP2,WNT4
GO:0021546	0.0106907	16.1124	0.163038	2	8	rhombomere development	GO_BP	HOXA1,HOXB3
GO:0032353	0.0106907	16.1124	0.163038	2	8	negative regulation of hormone biosynthetic process	GO_BP	BMP2,WNT4
GO:0060677	0.0106907	16.1124	0.163038	2	8	ureteric bud elongation	GO_BP	HNF1B,SALL1
GO:0072033	0.0106907	16.1124	0.163038	2	8	renal vesicle formation	GO_BP	SALL1,WNT4
GO:0072205	0.0106907	16.1124	0.163038	2	8	metanephric collecting duct development	GO_BP	PAX2,WNT7B
GO:2001012	0.0106907	16.1124	0.163038	2	8	mesenchymal cell differentiation involved in renal system development	GO_BP	PAX2,WNT4
GO:0090066	0.0107086	1.94356	9.13014	17	448	regulation of anatomical structure size	GO_BP	ACTR3C,BAIAP2L2,CHRM3,EP300,GUCY1A3,HNF1B,ITGA1,KCNMB4,KIRREL,L1CAM,LRRC16A,NEFL,OLFM1,PAX2,PLEKHH2,SPTBN2,VAV3
GO:0046879	0.0110956	2.15569	6.29735	13	309	hormone secretion	GO_BP	CHD7,CHRM3,HLA-DRB1,HNF1B,ILDR1,ITPR1,ITPR2,ITPR3,KCNS3,PASK,RAPGEF3,TNF,VAMP8
GO:0007599	0.0115116	1.82255	11.4534	20	562	hemostasis	GO_BP	ADAMTS13,APBB1IP,CD40,DAGLA,F13A1,GUCY1A3,ITGA1,ITPR1,ITPR2,ITPR3,KCNMB3,KCNMB4,L1CAM,LRRC16A,PDE10A,PIK3C2B,RAPGEF3,SAA1,SERPING1,VAV3
GO:0050817	0.0115116	1.82255	11.4534	20	562	coagulation	GO_BP	ADAMTS13,APBB1IP,CD40,DAGLA,F13A1,GUCY1A3,ITGA1,ITPR1,ITPR2,ITPR3,KCNMB3,KCNMB4,L1CAM,LRRC16A,PDE10A,PIK3C2B,RAPGEF3,SAA1,SERPING1,VAV3
GO:0071300	0.0117577	3.91979	1.36545	5	67	cellular response to retinoic acid	GO_BP	EP300,HOXA1,PAX2,TBX1,WNT7B
GO:0035082	0.0121176	4.85255	0.89671	4	44	axoneme assembly	GO_BP	DNAH5,DYX1C1,SPAG1,TTLL3
GO:0040011	0.0123869	1.45779	35.5016	49	1742	locomotion	GO_BP	ARHGEF5,BMP2,CACNA1H,CD74,CELSR2,CSF2,CTSH,DCDC2,DNAH5,DYX1C1,EFNB1,EMX2,EPCAM,EPHB3,FMNL3,HOXA1,HOXB9,IL16,IL17RD,ITGA1,ITGB6,KCTD13,L1CAM,LAMA3,LRRC16A,MYO18A,NANOS1,NEFL,NOG,OLFM1,PAK6,PIK3C2B,RASAL1,RASAL3,RPS6KA1,SAA1,SATB2,SEMA6A,SEMA6D,SHC2,SPTBN2,TACSTD2,TBX1,TNF,TNK1,TRIM62,VAMP8,VAV3,WNT4
GO:0010770	0.0127701	2.71108	3.09773	8	152	positive regulation of cell morphogenesis involved in differentiation	GO_BP	BMP2,EP300,L1CAM,LRRC16A,NEFL,OLFM1,PAX2,PTPRD
GO:0061005	0.0130914	4.7339	0.91709	4	45	cell differentiation involved in kidney development	GO_BP	MTSS1,PAX2,PROM1,WNT4
GO:0090276	0.0133868	6.6906	0.503181	3	25	regulation of peptide hormone secretion	GO_BP	CHD7,CHRM3,HLA-DRB1,ILDR1,ITPR1,ITPR2,ITPR3,KCNS3,PASK,RAPGEF3,TNF
GO:0060896	0.0135613	13.8098	0.183418	2	9	neural plate pattern specification	GO_BP	CELSR2,NOG
GO:0090193	0.0135613	13.8098	0.183418	2	9	positive regulation of glomerulus development	GO_BP	NOG,PAX2
GO:1900274	0.0140295	3.73818	1.42658	5	70	regulation of phospholipase C activity	GO_BP	ADCY9,ITPR1,ITPR2,ITPR3,LPAR2
GO:0002009	0.0140706	2.1591	5.7961	12	290	morphogenesis of an epithelium	GO_BP	BMP2,CTSH,FOXQ1,HNF1B,HOXB7,KLHL3,MED12,MTSS1,NOG,PAX2,PTHLH,SALL1,ST14,SYNE4,TACSTD2,TBX1,TMEM79,TNF,WNT10A,WNT4,WNT7B,ZNRF3
GO:0045071	0.0141136	4.62091	0.93747	4	46	negative regulation of viral genome replication	GO_BP	MX1,OAS1,RNASEL,TNF
GO:0060324	0.0141136	4.62091	0.93747	4	46	face development	GO_BP	CHD7,HOXB3,NOG,TBX1
GO:0060485	0.0141703	2.35106	4.44279	10	218	mesenchyme development	GO_BP	BMP2,EFNB1,NOG,OLFM1,PAX2,TBX1,TRIM62,WNT10A,WNT4,WNT7B
GO:0048667	0.0144459	1.6504	16.4465	26	807	cell morphogenesis involved in neuron differentiation	GO_BP	ATP8A2,CACNA1H,CELSR2,CSF2,DCDC2,EFNB1,EP300,EPHB3,HOXA1,IL17RD,ITGA1,L1CAM,LRP4,NEFL,NOG,OLFM1,PAX2,PTPRD,RASAL1,RASAL3,RPS6KA1,SEMA6A,SEMA6D,SHC2,SPTBN2,VAV3
GO:0032970	0.0148321	2.07014	6.54191	13	321	regulation of actin filament-based process	GO_BP	ACTR3C,ARHGEF5,BAIAP2L2,DSC2,EP300,KIRREL,LRRC16A,MTSS1,PLEKHH2,RAPGEF3,SPTBN2,TACSTD2,WNT4
GO:0002376	0.0161664	1.43472	36.1098	49	1814	immune system process	GO_BP	ADAMTS13,ADCY9,ADSSL1,AP1M2,APBB1IP,ARHGEF5,AZGP1,C8orf4,CD40,CD74,CHD7,CLEC4E,CSF2,CTC1,CTSF,CTSH,DTX4,EBI3,EFNB1,EP300,EPHB3,ERAP2,FOXO1,GGT1,HERC6,HLA-DRB1,HLA-F,HOXB3,HOXB6,HOXB7,HOXB8,IFIH1,IL16,IL17RD,ITGA1,ITPR1,ITPR2,ITPR3,KLK5,L1CAM,LYL1,MMP7,MTSS1,MX1,MYLPF,NEFL,NLRP3,OAS1,PIK3C2B,PTPRD,RASAL1,RASAL3,RASSF2,RNASEL,RPS6KA1,SAA1,SERPING1,SHC2,SNX10,SP2,SPTBN2,STXBP2,TBX1,TNF,TNFSF10,TNK1,…
GO:0023014	0.0162356	1.61687	17.4247	27	855	signal transduction by protein phosphorylation	GO_BP	ARHGEF5,BMP2,BMP8B,CD40,CD74,CSF2,CTSH,FOXO1,IL17RD,ITGA1,KCNH1,LPAR2,MAP3K13,NEFL,NPFFR2,PAK6,RASAL1,RASAL3,RASSF2,RPS6KA1,SAA1,SHC2,SPTBN2,TBX1,TGFA,TNF,WNT7B
GO:0043129	0.0167254	12.0828	0.203798	2	10	surfactant homeostasis	GO_BP	CTSH,PTHLH
GO:0097105	0.0167254	12.0828	0.203798	2	10	presynaptic membrane assembly	GO_BP	LRP4,PTPRD
GO:0043410	0.017103	1.74579	11.9222	20	585	positive regulation of MAPK cascade	GO_BP	ARHGEF5,BMP2,CD40,CD74,CSF2,IL17RD,ITGA1,LPAR2,MAP3K13,NEFL,RASAL1,RASAL3,RASSF2,SAA1,SHC2,SPTBN2,TBX1,TGFA,TNF,WNT7B
GO:0009306	0.0183967	1.82176	9.70077	17	476	protein secretion	GO_BP	CD40,CHRM3,CLEC4E,EP300,HLA-DRB1,HNF1B,ITPR1,ITPR2,ITPR3,KCNS3,LLGL2,MYO18A,NLRP3,RAPGEF3,SAA1,TNF,TVP23A
GO:0031503	0.0184398	3.47009	1.52848	5	75	protein complex localization	GO_BP	C8orf4,NLRP3,RALGAPA2,TNF,TNFAIP2
GO:0021591	0.0188537	5.81102	0.570634	3	28	ventricular system development	GO_BP	CELSR2,DNAH5,SEMA6D
GO:0048791	0.0188537	5.81102	0.570634	3	28	calcium ion-dependent exocytosis of neurotransmitter	GO_BP	SYT12,SYT13,SYTL3
GO:0044699	0.0189931	1.38432	273.069	288	13399	single-organism process	GO_BP	ABCD1,ABO,ACSL5,ACSM3,ACTR3C,ADAMTS13,ADAMTS14,ADCY9,ADHFE1,ADSSL1,AFAP1L2,ALG10B,ALPK3,ANO7,AP1M2,APBB1IP,APOL6,ARHGAP26,ARHGAP27,ARHGEF5,ARSD,ATP7B,ATP8A2,AZGP1,B3GNT4,BAIAP2L2,BCL9,BEX2,BMP2,BMP8B,BTBD11,C17orf96,C8orf4,CACNA1H,CAPN3,CD40,CD74,CDH22,CECR1,CELSR2,CHD7,CHMP4C,CHRM3,CHST15,CLEC4E,CLSTN2,CSF2,CTC1,CTSH,CUL9,CYP2S1,CYP3A5,DAGLA,DCDC2,DENND2A,DNAH5,DSC2,DTX4,DYX1C1,DZANK1,EBI3,EEPD1…
GO:0035556	0.0192964	1.35055	53.4358	68	2622	intracellular signal transduction	GO_BP	ADCY9,ARHGAP26,ARHGEF5,BMP2,BMP8B,C8orf4,CAPN3,CD40,CD74,CSF2,CTSH,DCDC2,EP300,FHIT,FMNL3,FOXO1,GUCY1A3,IFIH1,IL17RD,ITGA1,ITPR1,ITPR2,ITPR3,KCNH1,KCTD13,L1CAM,LPAR2,MAP3K13,NEFL,NLRP3,NPFFR2,PAK6,PAX2,PDE10A,PIK3C2B,PLEK2,PLEKHG1,PLEKHG3,PLEKHM3,PSD4,PTPRD,RAB20,RAB36,RAD9A,RALGAPA2,RAPGEF3,RASAL1,RASAL3,RASSF2,RHPN2,RPS6KA1,SAA1,SHC2,SIK1,SIPA1L2,SOCS2,SPSB1,SPTBN2,TBX1,TGFA,TLE1,TNF,TNFSF10,TN…
GO:0051601	0.0201697	10.7396	0.224178	2	11	exocyst localization	GO_BP	RALGAPA2,TNFAIP2
GO:0061564	0.0203203	1.6295	15.3256	24	752	axon development	GO_BP	ATP8A2,CACNA1H,CSF2,EFNB1,EP300,EPHB3,HOXA1,IL17RD,ITGA1,L1CAM,LRP4,NEFL,NOG,OLFM1,PAX2,RASAL1,RASAL3,RPS6KA1,RTN4RL1,SEMA6A,SEMA6D,SHC2,SPTBN2,VAV3
GO:0042633	0.020489	2.94791	2.13988	6	105	hair cycle	GO_BP	FOXQ1,LRP4,MPZL3,TMEM79,TNF,WNT10A
GO:0007166	0.0208925	1.34171	54.5567	69	2677	cell surface receptor signaling pathway	GO_BP	ACSL5,ADAMTS13,ADCY9,AFAP1L2,BAIAP2L2,BCL9,BMP2,BMP8B,BTBD11,C8orf4,CD40,CD74,CELSR2,CLEC4E,CSF2,DCDC2,DTX4,EBI3,EFNB1,EP300,EPHB3,FOXO1,HLA-DRB1,HLA-F,HNF1B,HOXB9,HPGD,IL17RD,ITGA1,ITGB6,ITPR1,ITPR2,ITPR3,L1CAM,LLGL2,LRP4,MED12,MTSS1,MX1,NEFL,NOG,OAS1,PTCHD1,PTPRD,RASAL1,RASAL3,RASSF2,RNASEL,RPS6KA1,SALL1,SEMA6A,SHC2,SOCS2,SPTBN2,TACSTD2,TGFA,TLE1,TNF,TNFSF10,TNK1,TRIM62,TSPAN12,VAV3,WNT10A,WNT4…
GO:0048812	0.020962	1.59246	16.9967	26	834	neuron projection morphogenesis	GO_BP	ATP8A2,CACNA1H,CELSR2,CSF2,DCDC2,EFNB1,EP300,EPHB3,HOXA1,IL17RD,ITGA1,L1CAM,LRP4,NEFL,NOG,OLFM1,PAX2,PTPRD,RASAL1,RASAL3,RPS6KA1,SEMA6A,SEMA6D,SHC2,SPTBN2,VAV3
GO:2000027	0.0213186	2.64619	2.76719	7	138	regulation of organ morphogenesis	GO_BP	BMP2,HNF1B,HOXB7,MED12,NOG,PAX2,SALL1,TACSTD2,TBX1,TNF,WNT10A,WNT4,ZNRF3
GO:0035023	0.0213596	2.91825	2.16026	6	106	regulation of Rho protein signal transduction	GO_BP	ARHGEF5,KCTD13,LPAR2,PLEKHG1,PLEKHG3,VAV3
GO:0044089	0.0216453	1.907	7.62204	14	374	positive regulation of cellular component biogenesis	GO_BP	ACTR3C,ARHGEF5,BAIAP2L2,CLSTN2,CSF2,EP300,EPHB3,HNF1B,KIRREL,LRRC16A,MTSS1,RAPGEF3,TNF,WNT4
GO:0003338	0.0225136	5.39573	0.609653	3	30	metanephros morphogenesis	GO_BP	PAX2,SALL1,WNT4,WNT7B
GO:0031069	0.0226812	5.37991	0.611393	3	30	hair follicle morphogenesis	GO_BP	FOXQ1,TMEM79,WNT10A
GO:0048844	0.0226843	3.95906	1.08013	4	53	artery morphogenesis	GO_BP	CHD7,HOXA1,HPGD,TBX1
GO:0045667	0.0231752	2.86067	2.20102	6	108	regulation of osteoblast differentiation	GO_BP	BMP2,NOG,RASSF2,TNF,WNT4,WNT7B
GO:0031581	0.0238817	9.66507	0.244557	2	12	hemidesmosome assembly	GO_BP	LAMA3,LAMB3
GO:0036158	0.0238817	9.66507	0.244557	2	12	outer dynein arm assembly	GO_BP	DNAH5,DYX1C1
GO:0070254	0.0238817	9.66507	0.244557	2	12	mucus secretion	GO_BP	SYTL2,VAMP8
GO:0072017	0.0238817	9.66507	0.244557	2	12	distal tubule development	GO_BP	KLHL3,PAX2
GO:0072178	0.0238817	9.66507	0.244557	2	12	nephric duct morphogenesis	GO_BP	HNF1B,PAX2
GO:0008207	0.0247414	5.18745	0.631773	3	31	C21-steroid hormone metabolic process	GO_BP	BMP2,CACNA1H,WNT4
GO:1902742	0.0247414	5.18745	0.631773	3	31	apoptotic process involved in development	GO_BP	HNF1B,PAX2,WNT7B
GO:0009966	0.0247913	1.3372	51.3774	65	2521	regulation of signal transduction	GO_BP	ACSL5,AFAP1L2,ARHGAP26,ARHGEF5,BMP2,BMP8B,C8orf4,CAPN3,CD40,CD74,CSF2,CTSH,DCDC2,DYX1C1,EP300,FOXO1,HNF1B,IL17RD,INCA1,ITGA1,ITPR1,KCTD13,KLK5,L1CAM,LLGL2,LPAR2,LRP4,MAP3K13,MED12,NEFL,NLRP3,NOG,NPFFR2,PAK6,PDE10A,PDE6B,PLEKHG1,PLEKHG3,PSD4,PTPRD,RAD9A,RALGAPA2,RASAL1,RASAL3,RASSF2,SAA1,SALL1,SHC2,SIPA1L2,SOCS2,SPTBN2,TBX1,TGFA,TLE1,TNF,TNFSF10,TNK1,TRIM62,USP20,VAV3,WNT4,WNT7B,WWOX,ZBED3,ZNRF3
GO:0060070	0.0252759	2.04455	5.58406	11	274	canonical Wnt signaling pathway	GO_BP	BCL9,BMP2,FOXO1,HOXB9,LRP4,MED12,NOG,WNT4,WNT7B,ZBED3,ZNRF3
GO:0060425	0.0256048	3.80333	1.12089	4	55	lung morphogenesis	GO_BP	CTSH,NOG,TNF,WNT7B
GO:0009893	0.025745	1.29461	70.8401	86	3476	positive regulation of metabolic process	GO_BP	ADCY9,AFAP1L2,ARHGAP26,ARHGAP27,ARHGEF5,BCL9,BMP2,BMP8B,CAPN3,CD40,CD74,CSF2,CTC1,CTSH,DENND2A,EBI3,ELF3,EP300,EPCAM,FOXO1,GUCY1A3,HELZ2,HNF1B,HOXA1,HOXB5,HOXB9,HOXD9,HSPA2,IKZF4,IL17RD,ITGA1,ITPR1,ITPR2,ITPR3,KCTD13,LLGL2,LPAR2,LYL1,MAP3K13,MED12,MYRF,NAA16,NANOS1,NEFL,NLRP3,NOG,OLFM1,PAK6,PASK,PAX2,PKLR,PLEKHG1,PLEKHG3,PSD4,PTHLH,RALGAPA2,RAPGEF3,RASAL1,RASAL3,RASSF2,RIN3,RNASEL,RNF180,RPS6KA1,…
GO:0060021	0.0260166	3.15326	1.67114	5	82	palate development	GO_BP	CHD7,EPHB3,PKDCC,SATB2,TBX1
GO:0016477	0.026099	1.48136	23.2126	33	1139	cell migration	GO_BP	ARHGEF5,BMP2,CD74,CELSR2,CTSH,DCDC2,DYX1C1,EFNB1,EMX2,EPHB3,FMNL3,HOXB9,IL16,ITGA1,KCTD13,L1CAM,LAMA3,LRRC16A,MYO18A,NANOS1,NOG,OLFM1,PAK6,PIK3C2B,SAA1,SATB2,SEMA6D,TACSTD2,TBX1,TNF,TNK1,VAV3,WNT4
GO:0050878	0.026572	2.52091	2.89733	7	146	regulation of body fluid levels	GO_BP	ADAMTS13,ADCY9,APBB1IP,ATP7B,CD40,CELSR2,CHRM3,DAGLA,F13A1,GUCY1A3,ITGA1,ITPR1,ITPR2,ITPR3,KCNMB3,KCNMB4,L1CAM,LRRC16A,PDE10A,PIK3C2B,RAPGEF3,SAA1,SERPING1,SYTL2,TMEM79,VAMP8,VAV3
GO:0035148	0.026954	2.51283	2.90601	7	143	tube formation	GO_BP	HNF1B,HOXA1,MED12,NOG,PAX2,SALL1,ST14,WNT4
GO:2000736	0.0271111	2.75204	2.28254	6	112	regulation of stem cell differentiation	GO_BP	BMP2,HNF1B,OLFM1,PAX2,TACSTD2,TRIM62
GO:0001706	0.0271458	3.72996	1.14127	4	56	endoderm formation	GO_BP	HNF1B,LAMA3,LAMB3,NOG
GO:0010518	0.0272391	3.11264	1.69152	5	83	positive regulation of phospholipase activity	GO_BP	ADCY9,ITPR1,ITPR2,ITPR3,LPAR2
GO:0002830	0.0278491	8.78589	0.264937	2	13	positive regulation of type 2 immune response	GO_BP	CD74,NLRP3
GO:0010893	0.0278491	8.78589	0.264937	2	13	positive regulation of steroid biosynthetic process	GO_BP	TNF,WNT4
GO:0072182	0.0278491	8.78589	0.264937	2	13	regulation of nephron tubule epithelial cell differentiation	GO_BP	PAX2,PROM1
GO:0009888	0.0283444	1.42781	28.5522	39	1433	tissue development	GO_BP	ATP8A2,BCL9,BMP2,BMP8B,CAPN3,CHD7,CTC1,CTSH,EFNB1,ELF3,EP300,EPCAM,FAM83H,FOXQ1,HNF1B,HOXB3,HOXB5,HOXB7,HOXD9,KLHL3,KLK5,LAMA3,LAMB3,LARGE,LCE2B,LRP4,MED12,MTSS1,MYLPF,NOG,OLFM1,PAX2,PDE6B,PKDCC,PROM1,PTHLH,RAPGEF3,SALL1,SALL2,SATB2,SIK1,ST14,SYNE4,TACSTD2,TBX1,TMEM79,TNF,TRIM62,TSPAN12,WNT10A,WNT4,WNT7B,ZNRF3
GO:0007010	0.0283481	1.5456	17.4805	26	872	cytoskeleton organization	GO_BP	ACTR3C,ARHGAP26,ARHGEF5,ATP8A2,BAIAP2L2,CAPN3,CHMP4C,CUL9,DNAH5,DYX1C1,EP300,FIGN,FMNL3,INA,KCTD13,KIRREL,LLGL2,LRRC16A,MAP7,MTSS1,MYO18A,NEFL,PAK6,PLEK2,PLEKHH2,RAPGEF3,SEMA6A,SPAG1,SPTBN2,STARD9,SYNE4,TACSTD2,TNF,TTLL3,WNT4
GO:0038095	0.0285252	1.93706	6.41963	12	315	Fc-epsilon receptor signaling pathway	GO_BP	CSF2,FOXO1,IL17RD,ITPR1,ITPR2,ITPR3,NEFL,RASAL1,RASAL3,SHC2,SPTBN2,VAV3
GO:0007399	0.0290433	1.34593	44.5662	57	2217	nervous system development	GO_BP	ARHGAP26,ATP8A2,BMP2,C17orf96,CACNA1H,CDH22,CELSR2,CHD7,CHRM3,CLSTN2,CSF2,DAGLA,DCDC2,DNAH5,DYX1C1,EFHD1,EFNB1,EMX2,EP300,EPHB3,FGF11,HES6,HNF1B,HOXA1,HOXB3,HOXB8,HOXD1,HOXD9,IL17RD,INA,ITGA1,L1CAM,LLGL2,LRP4,MED12,MOBP,MYRF,NEFL,NOG,NRBP2,OLFM1,PAX2,PROM1,PSD4,PTPRD,RASAL1,RASAL3,RPS6KA1,RTN4RL1,SALL1,SALL2,SATB2,SEMA6A,SEMA6D,SHC2,SPTBN2,ST14,TBX1,VAV3,WNT10A,WNT4,WNT7B,ZNF396
GO:0072089	0.0291684	2.46875	2.95507	7	145	stem cell proliferation	GO_BP	BMP2,CTC1,DAGLA,EPCAM,TBX1,WNT7B,ZNRF3
GO:0051345	0.0292594	1.92984	6.44568	12	325	positive regulation of hydrolase activity	GO_BP	ADCY9,ARHGAP26,ARHGAP27,ARHGEF5,BMP2,CD40,CTSH,DENND2A,HSPA2,ITGA1,ITPR1,ITPR2,ITPR3,LLGL2,LPAR2,NLRP3,PLEKHG1,PLEKHG3,PSD4,RALGAPA2,RAPGEF3,RASAL1,RASAL3,RIN3,SIPA1L2,TBC1D16,TBC1D8,TNF,TNFSF10,VAV3,WNT4
GO:0022404	0.0297923	3.03445	1.73228	5	85	molting cycle process	GO_BP	FOXQ1,LRP4,TMEM79,TNF,WNT10A
GO:0051674	0.0302625	1.44598	25.2098	35	1237	localization of cell	GO_BP	ARHGEF5,BMP2,CD74,CELSR2,CTSH,DCDC2,DNAH5,DYX1C1,EFNB1,EMX2,EPCAM,EPHB3,FMNL3,HOXB9,IL16,ITGA1,KCTD13,L1CAM,LAMA3,LRRC16A,MYO18A,NANOS1,NOG,OLFM1,PAK6,PIK3C2B,SAA1,SATB2,SEMA6D,TACSTD2,TBX1,TNF,TNK1,VAV3,WNT4
GO:0023056	0.0309328	1.39927	31.3441	42	1538	positive regulation of signaling	GO_BP	AFAP1L2,ARHGEF5,BMP2,BMP8B,C8orf4,CD40,CD74,CLSTN2,CSF2,CTSH,DCDC2,HLA-DRB1,IL17RD,ILDR1,INCA1,ITGA1,ITPR3,KLK5,L1CAM,LPAR2,MAP3K13,NEFL,RAD9A,RASAL1,RASAL3,RASSF2,SAA1,SALL1,SHC2,SOCS2,SPTBN2,TBX1,TGFA,TNF,TNFSF10,TRIM62,VAMP8,VAV3,WNT4,WNT7B,WWOX,ZBED3
GO:0048525	0.0311235	2.9968	1.75266	5	86	negative regulation of viral process	GO_BP	MX1,OAS1,RNASEL,TNF,TRIM62
GO:0045168	0.031506	4.68457	0.692912	3	34	cell-cell signaling involved in cell fate commitment	GO_BP	BMP2,SALL1,WNT4
GO:0030178	0.0318791	2.25927	3.67824	8	181	negative regulation of Wnt signaling pathway	GO_BP	BMP2,FOXO1,LRP4,MED12,NOG,TLE1,WNT4,WWOX,ZNRF3
GO:0005513	0.0320599	8.05323	0.285317	2	14	detection of calcium ion	GO_BP	KCNMB3,KCNMB4
GO:0019883	0.0320599	8.05323	0.285317	2	14	antigen processing and presentation of endogenous antigen	GO_BP	CD74,ERAP2
GO:0021978	0.0320599	8.05323	0.285317	2	14	telencephalon regionalization	GO_BP	BMP2,EMX2
GO:0042487	0.0320599	8.05323	0.285317	2	14	regulation of odontogenesis of dentin-containing tooth	GO_BP	BMP2,WNT10A
GO:2000505	0.0320599	8.05323	0.285317	2	14	regulation of energy homeostasis	GO_BP	FOXO1,PASK
GO:0014031	0.0320996	2.41577	3.01621	7	148	mesenchymal cell development	GO_BP	BMP2,EFNB1,NOG,OLFM1,TBX1,TRIM62,WNT4
GO:0032990	0.0322565	1.4706	21.9083	31	1075	cell part morphogenesis	GO_BP	ATP8A2,CACNA1H,CELSR2,CSF2,DCDC2,DNAH5,DYX1C1,EFNB1,EP300,EPHB3,HOXA1,IL17RD,ITGA1,L1CAM,LRP4,NEFL,NOG,OLFM1,PAX2,PTPRD,RASAL1,RASAL3,RPS6KA1,SEMA6A,SEMA6D,SHC2,SNX10,SPAG1,SPTBN2,TTLL3,VAV3
GO:0098773	0.0324915	2.96007	1.77304	5	87	skin epidermis development	GO_BP	FOXQ1,LRP4,TMEM79,TNF,WNT10A
GO:0071902	0.0330821	1.95387	5.82862	11	286	positive regulation of protein serine/threonine kinase activity	GO_BP	ARHGEF5,BMP2,CD40,CD74,HSPA2,ITGA1,LPAR2,SAA1,SHC2,TGFA,TNF
GO:0045859	0.0337788	1.53029	16.9356	25	831	regulation of protein kinase activity	GO_BP	ADCY9,AFAP1L2,ARHGEF5,BMP2,CD40,CD74,CSF2,HSPA2,IL17RD,INCA1,ITGA1,LPAR2,MAP3K13,NEFL,NPFFR2,PAK6,RASAL1,RASAL3,RASSF2,SAA1,SHC2,SOCS2,SPTBN2,TGFA,TNF
GO:0030501	0.0339543	4.53789	0.713292	3	35	positive regulation of bone mineralization	GO_BP	BMP2,PKDCC,WNT4
GO:0035107	0.0341595	2.38169	3.05697	7	150	appendage morphogenesis	GO_BP	CHD7,HOXD9,LRP4,NOG,PKDCC,SALL1,SP9
GO:0000902	0.0342334	1.40425	28.9393	39	1420	cell morphogenesis	GO_BP	ATP8A2,BMP2,CACNA1H,CELSR2,CSF2,DCDC2,DNAH5,DYX1C1,EFNB1,EP300,EPHB3,FMNL3,HOXA1,IL17RD,ITGA1,L1CAM,LRP4,LRRC16A,NEFL,NOG,OLFM1,PAX2,PTPRD,RASAL1,RASAL3,RPS6KA1,SALL1,SEMA6A,SEMA6D,SHC2,SNX10,SPAG1,SPTBN2,ST14,TACSTD2,TRIM62,TTLL3,VAV3,WNT4
GO:0001503	0.0350624	1.82223	7.37748	13	362	ossification	GO_BP	BMP2,BMP8B,LRP4,MTSS1,NOG,PKDCC,PTHLH,RASSF2,SATB2,TNF,WNT4,WNT7B,WWOX
GO:0019369	0.0356711	3.40172	1.24317	4	61	arachidonic acid metabolic process	GO_BP	CYP2S1,DAGLA,GGT1,HPGD
GO:0048011	0.0360514	1.77093	8.17229	14	401	neurotrophin TRK receptor signaling pathway	GO_BP	ADCY9,CSF2,FOXO1,IL17RD,ITPR1,ITPR2,ITPR3,NEFL,RASAL1,RASAL3,RPS6KA1,SHC2,SPTBN2,VAV3
GO:0010647	0.0363561	1.38094	31.7109	42	1556	positive regulation of cell communication	GO_BP	AFAP1L2,ARHGEF5,BMP2,BMP8B,C8orf4,CD40,CD74,CLSTN2,CSF2,CTSH,DCDC2,HLA-DRB1,IL17RD,ILDR1,INCA1,ITGA1,ITPR3,KLK5,L1CAM,LPAR2,MAP3K13,NEFL,RAD9A,RASAL1,RASAL3,RASSF2,SAA1,SALL1,SHC2,SOCS2,SPTBN2,TBX1,TGFA,TNF,TNFSF10,TRIM62,VAMP8,VAV3,WNT4,WNT7B,WWOX,ZBED3
GO:0030890	0.0364984	4.40011	0.733672	3	36	positive regulation of B cell proliferation	GO_BP	CD40,CD74,VAV3
GO:0048016	0.0364984	4.40011	0.733672	3	36	inositol phosphate-mediated signaling	GO_BP	ITPR1,ITPR2,ITPR3
GO:0061028	0.0364984	4.40011	0.733672	3	36	establishment of endothelial barrier	GO_BP	RAPGEF3,TNF,WNT7B
GO:0003181	0.0365026	7.4333	0.305697	2	15	atrioventricular valve morphogenesis	GO_BP	BMP2,OLFM1
GO:0048732	0.0368979	2.19087	3.78672	8	190	gland development	GO_BP	ATP7B,BMP2,CTC1,ELF3,EP300,EPHB3,HNF1B,HOXB3,HOXB9,HOXD9,IGSF3,NOG,PTHLH,RPS6KA1,SALL1,TBX1,TNF,WNT10A,WNT4,WNT7B
GO:0007267	0.0371957	1.43442	23.9034	33	1181	cell-cell signaling	GO_BP	ADCY9,BMP2,CHD7,CHRM3,CLSTN2,EFNB1,FGF11,HLA-DRB1,HNF1B,ILDR1,ITPR1,ITPR2,ITPR3,KCND1,KCNH1,KCNJ16,KCNMB3,KCNMB4,KCNS3,NEFL,NPFFR2,PASK,PPFIA2,PTHLH,RAPGEF3,RPS6KA1,SALL1,SHISA9,SYT12,SYT13,SYTL2,SYTL3,TNF,TNFSF10,VAMP8,WNT4
GO:0006928	0.0377102	1.34669	38.0287	49	1866	movement of cell or subcellular component	GO_BP	ARHGEF5,BMP2,CACNA1H,CD74,CELSR2,CSF2,CTSH,DCDC2,DNAH5,DYX1C1,EFNB1,EMX2,EPCAM,EPHB3,FMNL3,HOXA1,HOXB9,IL16,IL17RD,ITGA1,KCTD13,KIFC2,L1CAM,LAMA3,LRRC16A,MTSS1,MYO18A,NANOS1,NEFL,NOG,OLFM1,PAK6,PIK3C2B,RASAL1,RASAL3,RPS6KA1,SAA1,SATB2,SEMA6A,SEMA6D,SHC2,SPTBN2,STARD9,TACSTD2,TBX1,TNF,TNK1,VAV3,WNT4
GO:0001843	0.0383354	2.82169	1.85456	5	91	neural tube closure	GO_BP	MED12,NOG,PAX2,SALL1,ST14
GO:0048635	0.0391377	4.27043	0.754052	3	37	negative regulation of muscle organ development	GO_BP	BMP2,NOG,SFMBT1
GO:0002252	0.0394308	1.53237	15.5294	23	762	immune effector process	GO_BP	AP1M2,APBB1IP,C8orf4,CD40,CD74,CLEC4E,CTSH,HLA-DRB1,IFIH1,ITPR1,ITPR2,ITPR3,KLK5,MTSS1,MX1,NLRP3,OAS1,RNASEL,SERPING1,STXBP2,TNF,VAMP8,VAV3
GO:0061035	0.0394672	3.286	1.28393	4	63	regulation of cartilage development	GO_BP	BMP2,NOG,PKDCC,PTHLH
GO:0007411	0.0404355	1.62073	11.4738	18	563	axon guidance	GO_BP	CACNA1H,CSF2,EFNB1,EPHB3,HOXA1,IL17RD,ITGA1,L1CAM,NEFL,NOG,RASAL1,RASAL3,RPS6KA1,SEMA6A,SEMA6D,SHC2,SPTBN2,VAV3
GO:0048010	0.0407848	1.88412	6.03241	11	296	vascular endothelial growth factor receptor signaling pathway	GO_BP	CSF2,IL17RD,ITPR1,ITPR2,ITPR3,NEFL,RASAL1,RASAL3,SHC2,SPTBN2,VAV3
GO:0006474	0.0411662	6.90192	0.326076	2	16	N-terminal protein amino acid acetylation	GO_BP	EP300,NAA16
GO:0007141	0.0411662	6.90192	0.326076	2	16	male meiosis I	GO_BP	HSPA2,REC8
GO:0021783	0.0411662	6.90192	0.326076	2	16	preganglionic parasympathetic fiber development	GO_BP	HOXA1,TBX1
GO:0051023	0.0411662	6.90192	0.326076	2	16	regulation of immunoglobulin secretion	GO_BP	CD40,TNF
GO:0072283	0.0411662	6.90192	0.326076	2	16	metanephric renal vesicle morphogenesis	GO_BP	PAX2,SALL1
GO:0048002	0.0412024	2.13995	3.87216	8	190	antigen processing and presentation of peptide antigen	GO_BP	AP1M2,AZGP1,CD74,CTSF,ERAP2,HLA-DRB1,HLA-F,SPTBN2
GO:0050796	0.0412024	2.13995	3.87216	8	190	regulation of insulin secretion	GO_BP	CHRM3,HLA-DRB1,ITPR1,ITPR2,ITPR3,KCNS3,RAPGEF3,TNF
GO:0048584	0.0413591	1.3301	40.0666	51	1966	positive regulation of response to stimulus	GO_BP	AFAP1L2,ARHGEF5,BMP2,BMP8B,C8orf4,CAPN3,CD40,CD74,CLEC4E,CSF2,CTSH,DCDC2,EP300,HLA-DRB1,IFIH1,IL16,IL17RD,INCA1,ITGA1,ITPR1,ITPR2,ITPR3,KLK5,L1CAM,LPAR2,MAP3K13,NEFL,NLRP3,RAD9A,RASAL1,RASAL3,RASSF2,RNASEL,RPS6KA1,SAA1,SALL1,SERPING1,SHC2,SOCS2,SPTBN2,TBX1,TGFA,TNF,TNFSF10,TRIM62,VAMP8,VAV3,WNT4,WNT7B,WWOX,ZBED3
GO:0002702	0.0414483	3.23103	1.30431	4	64	positive regulation of production of molecular mediator of immune response	GO_BP	CD40,CD74,KLK5,NLRP3
GO:0019886	0.041483	2.75722	1.89532	5	93	antigen processing and presentation of exogenous peptide antigen via MHC class II	GO_BP	AP1M2,CD74,CTSF,HLA-DRB1,SPTBN2
GO:0016331	0.0415096	2.27645	3.19032	7	157	morphogenesis of embryonic epithelium	GO_BP	HNF1B,MED12,NOG,PAX2,SALL1,ST14,WNT4,WNT7B
GO:0001738	0.0418713	4.14816	0.774432	3	38	morphogenesis of a polarized epithelium	GO_BP	MED12,SYNE4,ZNRF3
GO:0030835	0.0418713	4.14816	0.774432	3	38	negative regulation of actin filament depolymerization	GO_BP	LRRC16A,PLEKHH2,SPTBN2
GO:0035270	0.0432899	2.72239	1.91774	5	95	endocrine system development	GO_BP	BMP2,FOXO1,HNF1B,HOXB3,NOG,PKLR,SALL1,TBX1,WNT4
GO:0051239	0.0441829	1.29822	48.4394	60	2389	regulation of multicellular organismal process	GO_BP	AFAP1L2,ATP8A2,BMP2,C8orf4,CACNA1H,CAPN3,CD40,CD74,CHD7,CHRM3,CLEC4E,CLSTN2,CSF2,CTSH,DSC2,DTX4,EBI3,EP300,EPHB3,FOXO1,GUCY1A3,HLA-DRB1,HNF1B,HOXB3,HOXB7,HOXB8,IFIH1,KCNMB4,L1CAM,LAMA3,LRP4,MED12,MYRF,NEFL,NLRP3,NOG,OLFM1,PASK,PAX2,PKDCC,PROM1,PTHLH,PTPRD,RAPGEF3,RASAL1,RASSF2,SAA1,SALL1,SERPING1,SFMBT1,SYTL2,TACSTD2,TBX1,TMEM79,TNF,TRIM62,TSPAN12,VAMP8,WNT10A,WNT4,WNT7B,ZNRF3
GO:0007265	0.0441927	1.65244	9.99363	16	495	Ras protein signal transduction	GO_BP	ARHGEF5,CSF2,IL17RD,KCTD13,LPAR2,NEFL,PAK6,PLEKHG1,PLEKHG3,PSD4,RAB20,RAB36,RALGAPA2,RAPGEF3,RASAL1,RASAL3,SHC2,SPTBN2,TNK1,VAV3
GO:0019827	0.0445107	2.23941	3.24038	7	159	stem cell population maintenance	GO_BP	BCL9,FOXO1,HNF1B,MED12,NOG,PAX2,SALL1
GO:0035137	0.0446983	4.03268	0.794811	3	39	hindlimb morphogenesis	GO_BP	CHD7,HOXD9,SALL1
GO:0072332	0.0455768	3.12642	1.34507	4	66	intrinsic apoptotic signaling pathway by p53 class mediator	GO_BP	CD74,EP300,FHIT,WWOX
GO:0046903	0.0456368	1.50731	15.7798	23	795	secretion	GO_BP	ATP7B,CACNA1H,CD40,CD74,CELSR2,CHD7,CHRM3,CLEC4E,EP300,F13A1,HLA-DRB1,HNF1B,ILDR1,ITPR1,ITPR2,ITPR3,KCNMB4,KCNS3,LLGL2,MMP7,MYO18A,NLRP3,PASK,PPFIA2,RAPGEF3,SAA1,SERPING1,STXBP2,SYT12,SYT13,SYTL2,SYTL3,TMEM79,TNF,TNFAIP2,TVP23A,VAMP8
GO:0051092	0.0457085	2.40863	2.58823	6	127	positive regulation of NF-kappaB transcription factor activity	GO_BP	CAPN3,CD40,MAP3K13,NLRP3,TNF,TRIM62
GO:0002922	0.0460398	6.44139	0.346456	2	17	positive regulation of humoral immune response	GO_BP	KLK5,TNF
GO:0014850	0.0460398	6.44139	0.346456	2	17	response to muscle activity	GO_BP	ADSSL1,CAPN3
GO:0060572	0.0460398	6.44139	0.346456	2	17	morphogenesis of an epithelial bud	GO_BP	NOG,PTHLH
GO:0031214	0.0471729	2.38874	2.60861	6	128	biomineral tissue development	GO_BP	BMP2,FAM83H,MTSS1,PKDCC,TBX1,WNT4
GO:0010623	0.0476178	3.92345	0.815191	3	40	developmental programmed cell death	GO_BP	HNF1B,PAX2,WNT7B
GO:0050776	0.0476811	1.44161	20.0945	28	986	regulation of immune response	GO_BP	CD40,CD74,CLEC4E,CSF2,CTSH,EP300,FOXO1,HLA-DRB1,HLA-F,IFIH1,IL17RD,ITPR1,ITPR2,ITPR3,KLK5,NEFL,NLRP3,PTPRD,RASAL1,RASAL3,RPS6KA1,SERPING1,SHC2,SPTBN2,STXBP2,TNF,VAMP8,VAV3
GO:0044283	0.0484378	1.60501	10.9236	17	536	small molecule biosynthetic process	GO_BP	ACSM3,BMP2,CACNA1H,CD74,CHST15,ELOVL7,FOXO1,GGT1,HOGA1,HPGD,HSD17B7,PKLR,SIK1,SLC44A3,THNSL2,TNF,WNT4
GO:0022612	0.0486662	2.36917	2.62899	6	129	gland morphogenesis	GO_BP	ELF3,NOG,PTHLH,RPS6KA1,TNF,WNT4
GO:0030326	0.0486662	2.36917	2.62899	6	129	embryonic limb morphogenesis	GO_BP	CHD7,HOXD9,LRP4,NOG,SALL1,SP9
GO:0045935	0.0490756	1.33767	34.2176	44	1679	positive regulation of nucleobase-containing compound metabolic process	GO_BP	AFAP1L2,ARHGEF5,BCL9,BMP2,CAPN3,CD40,CSF2,CTC1,ELF3,EP300,EPCAM,FOXO1,GUCY1A3,HELZ2,HNF1B,HOXA1,HOXB5,HOXB9,HOXD9,IKZF4,KCTD13,LYL1,MAP3K13,MED12,MYRF,NAA16,NANOS1,NLRP3,NOG,PAX2,PTHLH,RAPGEF3,RNASEL,RPS6KA1,SALL1,SATB2,TBX1,TNF,TRIM62,WNT4,WWOX,ZBED3,ZNF382,ZNF496
GO:0048731	0.0494067	1.37842	28.119	37	1517	system development	GO_BP	ALPK3,ARHGAP26,ATP7B,ATP8A2,BCL9,BMP2,BMP8B,C17orf96,C8orf4,CACNA1H,CAPN3,CD40,CD74,CDH22,CELSR2,CHD7,CHRM3,CLEC4E,CLSTN2,CSF2,CTC1,CTSH,DAGLA,DCDC2,DNAH5,DYX1C1,EFHD1,EFNB1,ELF3,EMX2,EP300,EPCAM,EPHB3,FAM83H,FGF11,FMNL3,FOXO1,FOXQ1,HERC6,HES6,HNF1B,HOXA1,HOXB3,HOXB5,HOXB6,HOXB7,HOXB8,HOXB9,HOXD1,HOXD9,HPGD,IGSF3,IL17RD,INA,ITGA1,KLHL3,L1CAM,LARGE,LCE2B,LLGL2,LRP4,LYL1,MED12,MOBP,MSLN,MTSS1,MYLPF…
GO:0030879	0.049613	2.35704	2.64167	6	130	mammary gland development	GO_BP	ATP7B,ELF3,HOXB9,HOXD9,PTHLH,WNT4,WNT7B
GO:0031095	0.000654232	24.0873	0.184449	3	9	platelet dense tubular network membrane	GO_CC	ITPR1,ITPR2,ITPR3
GO:0005610	0.00244554	48.0525	0.0819774	2	4	laminin-5 complex	GO_CC	LAMA3,LAMB3
GO:0032588	0.00320142	5.49285	1.00422	5	49	trans-Golgi network membrane	GO_CC	AP1M2,CD74,HLA-DRB1,SLC24A5,TMEM79
GO:0008076	0.00845706	3.62786	1.76251	6	86	voltage-gated potassium channel complex	GO_CC	KCND1,KCNH1,KCNJ16,KCNMB3,KCNMB4,KCNS3
GO:0005615	0.00877682	1.54927	27.1345	40	1324	extracellular space	GO_CC	ADAMTS13,AZGP1,BMP2,BMP8B,CBLN3,CD40,CECR1,CSF2,CTSF,CTSH,EBI3,F13A1,GGT1,GPC4,HSPA2,IL16,INA,KLK5,MMP7,MSLN,NOG,OLFM1,PLBD1,PROM1,PTHLH,RALGAPA2,SAA1,SERPING1,SPTBN2,ST14,TACSTD2,TGFA,THNSL2,TNF,TNFAIP2,TNFSF10,UBN2,WNT10A,WNT4,WNT7B
GO:0071944	0.0112304	1.30457	101.877	122	4971	cell periphery	GO_CC	ADCY9,AFAP1L1,AFAP1L2,AIF1L,ALG10B,ANO7,APBB1IP,ARHGEF5,ATP7B,ATP8A2,AZGP1,BAIAP2L2,BCORL1,BMP2,CACNA1H,CAPN3,CD40,CD74,CDH22,CDHR3,CELSR2,CHRM3,CLEC4E,CLSTN2,CYS1,DAGLA,DSC2,DYX1C1,EBI3,EFNB1,ENTPD3,EPCAM,EPHB3,FAM84B,FCHO1,FMNL3,FRAS1,GGT1,GPC4,GPR153,GPRC5C,GUCY1A3,HLA-DRB1,HLA-F,HPGD,HSD17B7,HSPA2,IGDCC4,IL16,IL17RD,ILDR1,ITGA1,ITGB6,ITPR2,ITPR3,KCND1,KCNH1,KCNJ16,KCNMB3,KCNMB4,KCNS3,KIRREL,L…
GO:0016459	0.0113234	3.95817	1.35263	5	66	myosin complex	GO_CC	MYLPF,MYO18A,MYO1D,MYO5C,MYOM2
GO:0005883	0.0137093	13.7253	0.184449	2	9	neurofilament	GO_CC	INA,NEFL
GO:0042612	0.0169066	12.009	0.204943	2	10	MHC class I protein complex	GO_CC	AZGP1,HLA-F
GO:0070382	0.0169066	12.009	0.204943	2	10	exocytic vesicle	GO_CC	SYTL2,SYTL3
GO:0071556	0.0191411	5.77463	0.573842	3	28	integral component of lumenal side of endoplasmic reticulum membrane	GO_CC	CD74,HLA-DRB1,HLA-F
GO:0012505	0.0194821	1.30467	73.5542	90	3589	endomembrane system	GO_CC	ABO,ACSL5,ADAMTS13,ALG10B,ANO7,AP1M2,ARSD,ATP7B,ATP8A2,B3GNT4,B4GALNT3,BCL9,CBLN3,CCDC154,CD74,CHMP4C,CHST15,CLSTN2,CTSH,CYP2S1,CYP3A5,ELOVL7,ERAP2,F13A1,FAM134B,FCHO1,GALNT12,GALNT14,GOLT1A,GPC4,HLA-DRB1,HLA-F,HS3ST1,HSD17B7,IL17RD,INA,ITGA1,ITPR1,ITPR2,ITPR3,KCNH1,KCNS3,KLK5,LARGE,MAL2,MARCH9,MBOAT1,MSLN,MX1,MYO18A,MYO1D,MYRF,OAS1,OLFM1,PANK1,PARD3B,PARP11,PASK,PDZD2,PIK3C2B,PKDCC,PMEL,PROM1,PT…
GO:0009897	0.0195088	2.22607	4.67271	10	228	external side of plasma membrane	GO_CC	CD40,CD74,GGT1,GPC4,HLA-DRB1,ITGA1,ITGB6,L1CAM,RTN4RL1,TNF
GO:0098576	0.0210326	5.55221	0.594336	3	29	lumenal side of membrane	GO_CC	CD74,HLA-DRB1,HLA-F
GO:0034703	0.0226878	2.42093	3.44305	8	168	cation channel complex	GO_CC	CACNA1H,HSPA2,KCND1,KCNH1,KCNJ16,KCNMB3,KCNMB4,KCNS3
GO:0098791	0.0227973	2.07824	5.49248	11	268	Golgi subcompartment	GO_CC	ABO,AP1M2,ATP7B,B4GALNT3,CD74,HLA-DRB1,MARCH9,MYO18A,SLC24A5,TMEM79,TRAPPC9
GO:0016323	0.0272474	2.20218	4.24233	9	207	basolateral plasma membrane	GO_CC	ATP7B,CHRM3,EPCAM,HPGD,MAP7,MYO1D,ST14,TACSTD2,TGFA
GO:0010369	0.0323968	8.00414	0.286921	2	14	chromocenter	GO_CC	MBD6,SALL1
GO:0042599	0.0323968	8.00414	0.286921	2	14	lamellar body	GO_CC	CTSH,KLK5
GO:0030864	0.0326851	3.50343	1.20917	4	59	cortical actin cytoskeleton	GO_CC	LLGL2,PLEKHH2,RAPGEF3,SPTBN2
GO:0030666	0.0329878	2.39967	3.03316	7	148	endocytic vesicle membrane	GO_CC	AP1M2,CD74,HLA-DRB1,HLA-F,RAB20,WNT4,WNT7B
GO:0030673	0.0368833	7.38802	0.307415	2	15	axolemma	GO_CC	KCNH1,MYO1D
GO:0031235	0.0368833	7.38802	0.307415	2	15	intrinsic component of the cytoplasmic side of the plasma membrane	GO_CC	RASAL1,RASAL3
GO:0005766	0.0415923	6.85991	0.327909	2	16	primary lysosome	GO_CC	STXBP2,VAMP8
GO:0042613	0.0415923	6.85991	0.327909	2	16	MHC class II protein complex	GO_CC	CD74,HLA-DRB1
GO:0044295	0.0415923	6.85991	0.327909	2	16	axonal growth cone	GO_CC	L1CAM,OLFM1
GO:0009986	0.0437041	1.65393	9.97411	16	494	cell surface	GO_CC	ADAMTS13,BMP2,CD40,CD74,CLSTN2,EPCAM,GGT1,GPC4,HLA-DRB1,HLA-F,HSPA2,IGSF3,ITGA1,ITGB6,KCNH1,L1CAM,LPAR2,LRP4,MMP7,MSLN,PPFIA2,PROM1,RTN4RL1,TGFA,TNF,WNT4
GO:0031224	0.0443517	1.21746	111.571	127	5444	intrinsic component of membrane	GO_CC	ABCD1,ABO,ACSL5,ADCY9,ALG10B,ANO7,ATP7B,ATP8A2,B3GNT4,B4GALNT3,BEAN1,BMP2,BTBD11,C10orf35,C1orf115,CACNA1H,CD40,CD74,CDH22,CDHR3,CELSR2,CHRM3,CHST15,CLEC4E,CLEC4F,CLSTN2,DAGLA,DSC2,EFNB1,ELOVL7,ENTPD3,EPCAM,EPHB3,ERAP2,FAM134B,FRAS1,GALNT12,GALNT14,GDPD1,GGT1,GOLT1A,GPC4,GPR153,GPRC5C,HLA-DRB1,HLA-F,HS3ST1,HSD17B7,HSPA2,IGDCC4,IGSF3,IL17RD,ILDR1,ITGA1,ITGB6,ITPR1,ITPR2,ITPR3,KCND1,KCNH1,KCNJ16,KC…
GO:0098797	0.0454974	1.70809	8.44617	14	417	plasma membrane protein complex	GO_CC	APBB1IP,AZGP1,BMP2,CACNA1H,CD40,CD74,HLA-DRB1,HLA-F,HSPA2,ITGA1,ITGB6,KCND1,KCNH1,KCNJ16,KCNMB3,KCNMB4,KCNS3,LRP4,OLFM1,SHISA9
GO:0016023	0.0459855	1.42727	21.724	30	1060	cytoplasmic membrane-bounded vesicle	GO_CC	AP1M2,ATP7B,BAIAP2L2,CD74,CTSH,F13A1,GPRC5C,HLA-DRB1,HLA-F,ITGA1,ITPR1,KLK5,LPAR2,MTSS1,N4BP3,PIK3C2B,PMEL,RAB20,RIN3,SAA1,SERPING1,SLC24A5,STXBP2,SYT12,SYT13,SYTL2,SYTL3,VAMP8,WNT4,WNT7B
GO:0001673	0.0465127	6.40221	0.348404	2	17	male germ cell nucleus	GO_CC	HSPA2,REC8
GO:0005220	9.10434e-06	Inf	0.0628197	3	3	inositol 1,4,5-trisphosphate-sensitive calcium-release channel activity	GO_MF	ITPR1,ITPR2,ITPR3
GO:0043167	0.000578727	1.43736	126.309	156	6032	ion binding	GO_MF	ABCD1,ABO,ACSL5,ACSM3,ACTR3C,ADAMTS13,ADAMTS14,ADCY9,ADHFE1,ADSSL1,AIF1L,ALPK3,ARHGAP26,ARHGEF5,ARSD,ATAD3C,ATP7B,ATP8A2,BAIAP2L2,CACNA1H,CAPN3,CDH22,CDHR3,CECR1,CELSR2,CHD7,CHRM3,CHST15,CLSTN2,CUL9,CYP2S1,CYP3A5,DAGLA,DNAH5,DSC2,DTX4,DZANK1,EFHD1,ENTPD3,EP300,EPDR1,EPHB3,ERAP2,F13A1,FIGN,FRAS1,GALNT12,GALNT14,GDPD1,GPC4,GUCY1A3,HELZ2,HPGD,HSPA2,IFIH1,IKZF4,ITGA1,ITPR1,ITPR2,ITPR3,KCND1,KIFC2,L1C…
GO:0098631	0.00497703	10.0975	0.355978	3	17	protein binding involved in cell adhesion	GO_MF	DSC2,EPCAM,ITGA1
GO:0046872	0.00517623	1.36994	84.7647	106	4048	metal ion binding	GO_MF	ABO,ACSM3,ADAMTS13,ADAMTS14,ADCY9,ADHFE1,ADSSL1,AIF1L,ARSD,ATP7B,ATP8A2,CACNA1H,CAPN3,CDH22,CDHR3,CECR1,CELSR2,CLSTN2,CUL9,CYP2S1,CYP3A5,DAGLA,DSC2,DTX4,DZANK1,EFHD1,EP300,EPDR1,ERAP2,F13A1,FRAS1,GALNT12,GALNT14,GDPD1,HELZ2,IFIH1,IKZF4,ITGA1,KCND1,LARGE,LRP4,MAP3K13,MARCH9,MMP7,MT1M,MYLPF,NANOS1,OAS1,PAPLN,PDE10A,PDE6B,PHYHD1,PKD2L2,PKLR,PLEKHM3,PRRG2,QPCTL,RASAL1,RIMKLA,RNASEL,RNF180,RNF214,RPS6…
GO:0005109	0.00656208	5.9008	0.753836	4	36	frizzled binding	GO_MF	WNT10A,WNT4,WNT7B,ZNRF3
GO:0000149	0.0110798	3.04377	2.42903	7	116	SNARE binding	GO_MF	STXBP2,SYT12,SYT13,SYTL2,SYTL3,TNFAIP2,VAMP8
GO:0005543	0.0136681	2.03109	7.18238	14	343	phospholipid binding	GO_MF	ARHGAP26,BAIAP2L2,ITPR1,ITPR2,ITPR3,PASK,PIK3C2B,PSD4,RASAL1,SNX10,SPTBN2,SYT12,SYTL2,SYTL3
GO:0070700	0.0142808	13.4302	0.188459	2	9	BMP receptor binding	GO_MF	BMP2,BMP8B
GO:0043565	0.0150333	1.56307	21.4006	32	1022	sequence-specific DNA binding	GO_MF	CHD7,ELF3,EMX2,EP300,FOXO1,FOXQ1,HES6,HNF1B,HOXA1,HOXB3,HOXB5,HOXB6,HOXB7,HOXB8,HOXB9,HOXD1,HOXD9,IKZF4,LYL1,MED12,NACC1,NLRP3,PAX2,SALL1,SALL2,SATB2,TBX1,ZFHX2,ZNF117,ZNF396,ZNF680,ZNF792
GO:0017076	0.0171675	1.41145	38.8016	52	1853	purine nucleotide binding	GO_MF	ABCD1,ACSL5,ACSM3,ACTR3C,ADCY9,ADSSL1,ALPK3,ARHGEF5,ATAD3C,ATP7B,ATP8A2,CHD7,CHST15,CUL9,DNAH5,ENTPD3,EPHB3,FIGN,GUCY1A3,HELZ2,HSPA2,IFIH1,KIFC2,MAP3K13,MX1,MYO18A,MYO1D,MYO5C,NLRP3,NRBP2,OAS1,PAK6,PANK1,PASK,PDE10A,PIK3C2B,PKDCC,PKLR,RAB20,RAB36,RAPGEF3,RIMKLA,RNASEL,RPS6KA1,RPS6KL1,SBK1,SIK1,SPAG1,STARD9,TNK1,TTLL3,TUBB4A
GO:0005088	0.0175155	2.76288	2.65937	7	127	Ras guanyl-nucleotide exchange factor activity	GO_MF	ARHGEF5,DENND2A,PLEKHG1,PLEKHG3,RAPGEF3,RIN3,VAV3
GO:0047555	0.0176062	11.7507	0.209399	2	10	3',5'-cyclic-GMP phosphodiesterase activity	GO_MF	PDE10A,PDE6B
GO:0032553	0.0181529	1.40618	38.9273	52	1859	ribonucleotide binding	GO_MF	ABCD1,ACSL5,ACSM3,ACTR3C,ADCY9,ADSSL1,ALPK3,ARHGEF5,ATAD3C,ATP7B,ATP8A2,CHD7,CHST15,CUL9,DNAH5,ENTPD3,EPHB3,FIGN,GUCY1A3,HELZ2,HSPA2,IFIH1,KIFC2,MAP3K13,MX1,MYO18A,MYO1D,MYO5C,NLRP3,NRBP2,OAS1,PAK6,PANK1,PASK,PDE10A,PIK3C2B,PKDCC,PKLR,RAB20,RAB36,RAPGEF3,RIMKLA,RNASEL,RPS6KA1,RPS6KL1,SBK1,SIK1,SPAG1,STARD9,TNK1,TTLL3,TUBB4A
GO:0005102	0.0189277	1.46615	28.5716	40	1378	receptor binding	GO_MF	ADAMTS13,BMP2,BMP8B,C8orf4,CD74,CECR1,CSF2,DYX1C1,EBI3,EFNB1,EHHADH,EP300,FGF11,HLA-F,HSD17B7,IL16,ITGA1,ITGB6,L1CAM,LAMA3,LRP4,MAP7,MED12,MTSS1,NPFFR2,PTHLH,PTPRD,SAA1,SEMA6D,SHC2,SOCS2,SYTL2,SYTL3,TGFA,THNSL2,TNF,TNFSF10,TNK1,USP20,VAV3,WNT10A,WNT4,WNT7B,ZNRF3
GO:0005096	0.0193973	2.13512	5.36061	11	256	GTPase activator activity	GO_MF	ARHGAP26,ARHGAP27,LLGL2,RALGAPA2,RASAL1,RASAL3,RIN3,SIPA1L2,TBC1D16,TBC1D8,VAV3
GO:0005218	0.0212241	10.4444	0.230339	2	11	intracellular ligand-gated calcium channel activity	GO_MF	ITPR1,ITPR3
GO:0042605	0.0222389	5.43311	0.607257	3	29	peptide antigen binding	GO_MF	AZGP1,HLA-DRB1,HLA-F
GO:0004222	0.0240136	2.83702	2.21963	6	106	metalloendopeptidase activity	GO_MF	ADAMTS13,ADAMTS14,MMP7,PAPLN,TLL1,TLL2
GO:0031402	0.025121	9.39942	0.251279	2	12	sodium ion binding	GO_MF	CAPN3,SLC24A5
GO:0008194	0.025327	2.54877	2.86876	7	137	UDP-glycosyltransferase activity	GO_MF	ABO,B3GNT4,B4GALNT3,GALNT12,GALNT14,LARGE,UGT2B7
GO:0001883	0.0259425	1.37985	37.985	50	1814	purine nucleoside binding	GO_MF	ABCD1,ACSL5,ACSM3,ACTR3C,ADCY9,ADSSL1,ALPK3,ARHGEF5,ATAD3C,ATP7B,ATP8A2,CHD7,CHST15,CUL9,DNAH5,ENTPD3,EPHB3,FIGN,GUCY1A3,HELZ2,HSPA2,IFIH1,KIFC2,MAP3K13,MX1,MYO18A,MYO1D,MYO5C,NLRP3,NRBP2,OAS1,PAK6,PANK1,PASK,PIK3C2B,PKDCC,PKLR,RAB20,RAB36,RIMKLA,RNASEL,RPS6KA1,RPS6KL1,SBK1,SIK1,SPAG1,STARD9,TNK1,TTLL3,TUBB4A
GO:0032549	0.0259425	1.37985	37.985	50	1814	ribonucleoside binding	GO_MF	ABCD1,ACSL5,ACSM3,ACTR3C,ADCY9,ADSSL1,ALPK3,ARHGEF5,ATAD3C,ATP7B,ATP8A2,CHD7,CHST15,CUL9,DNAH5,ENTPD3,EPHB3,FIGN,GUCY1A3,HELZ2,HSPA2,IFIH1,KIFC2,MAP3K13,MX1,MYO18A,MYO1D,MYO5C,NLRP3,NRBP2,OAS1,PAK6,PANK1,PASK,PIK3C2B,PKDCC,PKLR,RAB20,RAB36,RIMKLA,RNASEL,RPS6KA1,RPS6KL1,SBK1,SIK1,SPAG1,STARD9,TNK1,TTLL3,TUBB4A
GO:0005262	0.0292649	2.70109	2.32433	6	111	calcium channel activity	GO_MF	CACNA1H,ITPR1,ITPR2,ITPR3,PKD2L2,SLC24A5
GO:0042043	0.0292835	8.5444	0.272219	2	13	neurexin family protein binding	GO_MF	SYTL2,SYTL3
GO:0030276	0.029589	3.62679	1.17263	4	56	clathrin binding	GO_MF	SYT12,SYT13,SYTL2,SYTL3
GO:0005251	0.0312431	4.70754	0.691016	3	33	delayed rectifier potassium channel activity	GO_MF	KCND1,KCNH1,KCNS3
GO:0030955	0.0336989	7.83189	0.293158	2	14	potassium ion binding	GO_MF	PKLR,SLC24A5
GO:0005524	0.0344989	1.39136	30.6979	41	1466	ATP binding	GO_MF	ABCD1,ACSL5,ACSM3,ACTR3C,ADCY9,ALPK3,ATAD3C,ATP7B,ATP8A2,CHD7,CUL9,DNAH5,ENTPD3,EPHB3,FIGN,HELZ2,HSPA2,IFIH1,KIFC2,MAP3K13,MYO18A,MYO1D,MYO5C,NLRP3,NRBP2,OAS1,PAK6,PANK1,PASK,PIK3C2B,PKDCC,PKLR,RIMKLA,RNASEL,RPS6KA1,RPS6KL1,SBK1,SIK1,STARD9,TNK1,TTLL3
GO:0015079	0.0352428	2.36525	3.07816	7	147	potassium ion transmembrane transporter activity	GO_MF	KCND1,KCNH1,KCNJ16,KCNMB3,KCNMB4,KCNS3,SLC24A5
GO:0015645	0.0383548	7.22899	0.314098	2	15	fatty acid ligase activity	GO_MF	ACSL5,ACSM3
GO:0033612	0.0383548	7.22899	0.314098	2	15	receptor serine/threonine kinase binding	GO_MF	BMP2,BMP8B
GO:0032559	0.0385481	4.29915	0.749621	3	37	adenyl ribonucleotide binding	GO_MF	ABCD1,ACSL5,ACSM3,ACTR3C,ADCY9,ALPK3,ATAD3C,ATP7B,ATP8A2,CHD7,CHST15,CUL9,DNAH5,ENTPD3,EPHB3,FIGN,HELZ2,HSPA2,IFIH1,KIFC2,MAP3K13,MYO18A,MYO1D,MYO5C,NLRP3,NRBP2,OAS1,PAK6,PANK1,PASK,PDE10A,PIK3C2B,PKDCC,PKLR,RAPGEF3,RIMKLA,RNASEL,RPS6KA1,RPS6KL1,SBK1,SIK1,STARD9,TNK1,TTLL3
GO:0022839	0.0477874	3.9215	0.816656	3	39	ion gated channel activity	GO_MF	ANO7,KCNMB3,KCNMB4
GO:0015269	0.0483411	6.26435	0.355978	2	17	calcium-activated potassium channel activity	GO_MF	KCNMB3,KCNMB4
