# Supplementary material for: The presence of human mesenchymal stem cells of renal origin in amniotic fluid increases with gestational time
Source: Stem Cell Res Ther. 2018 Apr 25;9:113. doi: 10.1186/s13287-018-0864-7 (PMC5918774; doi:10.1186/s13287-018-0864-7)
Supplement: Supplementary file 4 — KEGG pathways of exclusive groups and shared genes of AF-MSCs, HREpCs and UM51. (XLSX 76 kb) [file 13287_2018_864_MOESM4_ESM.xlsx]

## Sheet: AF-MSC exclusive
keggid	kegg_name	sig_pw	n_pw	n_all	n_sig	p_hyper	q_hyper	genes_x000D_
hsa04062	Chemokine signaling pathway	4	189	5869	25	0.00775302	1	GNG4,GRK4,SHC4,CXCR5_x000D_
hsa04060	Cytokine-cytokine receptor interaction	4	265	5869	25	0.0243089	1	FLT1,CXCR5,TNFSF4,INHBE_x000D_
hsa05416	Viral myocarditis	2	72	5869	25	0.0371255	1	HLA-DQA1,SGCD_x000D_
hsa00790	Folate biosynthesis	1	11	5869	25	0.0459093	1	ALPL_x000D_
hsa05323	Rheumatoid arthritis	2	92	5869	25	0.0577519	1	FLT1,HLA-DQA1_x000D_
hsa00410	beta-Alanine metabolism	1	22	5869	25	0.0897916	1	ABAT_x000D_
hsa04977	Vitamin digestion and absorption	1	24	5869	25	0.0975592	1	SLC46A1_x000D_
hsa04320	Dorso-ventral axis formation	1	25	5869	25	0.101419	1	CPEB1_x000D_
hsa04650	Natural killer cell mediated cytotoxicity	2	136	5869	25	0.113195	1	SHC4,NFATC2_x000D_
hsa00650	Butanoate metabolism	1	30	5869	25	0.120482	1	ABAT_x000D_
hsa05310	Asthma	1	31	5869	25	0.124248	1	HLA-DQA1_x000D_
hsa00250	Alanine, aspartate and glutamate metabolism	1	32	5869	25	0.127998	1	ABAT_x000D_
hsa00640	Propanoate metabolism	1	32	5869	25	0.127998	1	ABAT_x000D_
hsa04310	Wnt signaling pathway	2	151	5869	25	0.134435	1	NFATC2,SFRP4_x000D_
hsa00051	Fructose and mannose metabolism	1	36	5869	25	0.142845	1	PFKFB1_x000D_
hsa05330	Allograft rejection	1	39	5869	25	0.153821	1	HLA-DQA1_x000D_
hsa00620	Pyruvate metabolism	1	40	5869	25	0.15745	1	ACYP2_x000D_
hsa05332	Graft-versus-host disease	1	43	5869	25	0.168246	1	HLA-DQA1_x000D_
hsa02010	ABC transporters	1	44	5869	25	0.171815	1	ABCC9_x000D_
hsa00280	Valine, leucine and isoleucine degradation	1	44	5869	25	0.171815	1	ABAT_x000D_
hsa04940	Type I diabetes mellitus	1	45	5869	25	0.175369	1	HLA-DQA1_x000D_
hsa04672	Intestinal immune network for IgA production	1	49	5869	25	0.189441	1	HLA-DQA1_x000D_
hsa00561	Glycerolipid metabolism	1	50	5869	25	0.192923	1	GPAT2_x000D_
hsa05320	Autoimmune thyroid disease	1	54	5869	25	0.206707	1	HLA-DQA1_x000D_
hsa05014	Amyotrophic lateral sclerosis (ALS)	1	54	5869	25	0.206707	1	PRPH_x000D_
hsa04510	Focal adhesion	2	200	5869	25	0.208857	1	FLT1,SHC4_x000D_
hsa05150	Staphylococcus aureus infection	1	56	5869	25	0.213514	1	HLA-DQA1_x000D_
hsa04144	Endocytosis	2	203	5869	25	0.213581	1	FLT1,GRK4_x000D_
hsa05214	Glioma	1	65	5869	25	0.243458	1	SHC4_x000D_
hsa05100	Bacterial invasion of epithelial cells	1	71	5869	25	0.262809	1	SHC4_x000D_
hsa05220	Chronic myeloid leukemia	1	73	5869	25	0.269153	1	SHC4_x000D_
hsa05140	Leishmaniasis	1	73	5869	25	0.269153	1	HLA-DQA1_x000D_
hsa00982	Drug metabolism - cytochrome P450	1	73	5869	25	0.269153	1	FMO1_x000D_
hsa05412	Arrhythmogenic right ventricular cardiomyopathy (ARVC)	1	74	5869	25	0.272306	1	SGCD_x000D_
hsa04662	B cell receptor signaling pathway	1	75	5869	25	0.275445	1	NFATC2_x000D_
hsa04370	VEGF signaling pathway	1	76	5869	25	0.278571	1	NFATC2_x000D_
hsa04612	Antigen processing and presentation	1	78	5869	25	0.284785	1	HLA-DQA1_x000D_
hsa00564	Glycerophospholipid metabolism	1	80	5869	25	0.290948	1	GPAT2_x000D_
hsa05410	Hypertrophic cardiomyopathy (HCM)	1	83	5869	25	0.300096	1	SGCD_x000D_
hsa04350	TGF-beta signaling pathway	1	85	5869	25	0.306131	1	INHBE_x000D_
hsa04012	ErbB signaling pathway	1	87	5869	25	0.312117	1	SHC4_x000D_
hsa04914	Progesterone-mediated oocyte maturation	1	87	5869	25	0.312117	1	CPEB1_x000D_
hsa04010	MAPK signaling pathway	2	268	5869	25	0.317405	1	NFATC2,PTPRR_x000D_
hsa05414	Dilated cardiomyopathy	1	90	5869	25	0.321003	1	SGCD_x000D_
hsa04080	Neuroactive ligand-receptor interaction	2	272	5869	25	0.323786	1	S1PR1,LTB4R2_x000D_
hsa04660	T cell receptor signaling pathway	1	108	5869	25	0.372047	1	NFATC2_x000D_
hsa04114	Oocyte meiosis	1	114	5869	25	0.388228	1	CPEB1_x000D_
hsa04722	Neurotrophin signaling pathway	1	127	5869	25	0.421924	1	SHC4_x000D_
hsa04380	Osteoclast differentiation	1	128	5869	25	0.424441	1	NFATC2_x000D_
hsa04360	Axon guidance	1	130	5869	25	0.429444	1	NFATC2_x000D_
hsa05145	Toxoplasmosis	1	133	5869	25	0.436869	1	HLA-DQA1_x000D_
hsa04514	Cell adhesion molecules (CAMs)	1	136	5869	25	0.444201	1	HLA-DQA1_x000D_
hsa04910	Insulin signaling pathway	1	138	5869	25	0.449038	1	SHC4_x000D_
hsa05322	Systemic lupus erythematosus	1	138	5869	25	0.449038	1	HLA-DQA1_x000D_
hsa04145	Phagosome	1	156	5869	25	0.490792	1	HLA-DQA1_x000D_
hsa04020	Calcium signaling pathway	1	177	5869	25	0.535669	1	LTB4R2_x000D_
hsa05016	Huntington's disease	1	183	5869	25	0.547778	1	DNAH1_x000D_
hsa01100	Metabolic pathways	3	1131	5869	25	0.886463	1	GPAT2,ABAT,ALPL_x000D_
hsa00232	Caffeine metabolism	0	7	5869	25	1	1	_x000D_
hsa00983	Drug metabolism - other enzymes	0	52	5869	25	1	1	_x000D_
hsa00230	Purine metabolism	0	162	5869	25	1	1	_x000D_
hsa05340	Primary immunodeficiency	0	35	5869	25	1	1	_x000D_
hsa04150	mTOR signaling pathway	0	52	5869	25	1	1	_x000D_
hsa04210	Apoptosis	0	89	5869	25	1	1	_x000D_
hsa04530	Tight junction	0	133	5869	25	1	1	_x000D_
hsa04620	Toll-like receptor signaling pathway	0	102	5869	25	1	1	_x000D_
hsa04630	Jak-STAT signaling pathway	0	155	5869	25	1	1	_x000D_
hsa04664	Fc epsilon RI signaling pathway	0	79	5869	25	1	1	_x000D_
hsa04666	Fc gamma R-mediated phagocytosis	0	95	5869	25	1	1	_x000D_
hsa04920	Adipocytokine signaling pathway	0	68	5869	25	1	1	_x000D_
hsa04973	Carbohydrate digestion and absorption	0	44	5869	25	1	1	_x000D_
hsa05142	Chagas disease (American trypanosomiasis)	0	104	5869	25	1	1	_x000D_
hsa05160	Hepatitis C	0	135	5869	25	1	1	_x000D_
hsa05200	Pathways in cancer	0	327	5869	25	1	1	_x000D_
hsa05210	Colorectal cancer	0	62	5869	25	1	1	_x000D_
hsa05211	Renal cell carcinoma	0	70	5869	25	1	1	_x000D_
hsa05212	Pancreatic cancer	0	70	5869	25	1	1	_x000D_
hsa05213	Endometrial cancer	0	52	5869	25	1	1	_x000D_
hsa05215	Prostate cancer	0	89	5869	25	1	1	_x000D_
hsa05218	Melanoma	0	71	5869	25	1	1	_x000D_
hsa05221	Acute myeloid leukemia	0	58	5869	25	1	1	_x000D_
hsa05222	Small cell lung cancer	0	85	5869	25	1	1	_x000D_
hsa05223	Non-small cell lung cancer	0	54	5869	25	1	1	_x000D_
hsa04146	Peroxisome	0	79	5869	25	1	1	_x000D_
hsa00520	Amino sugar and nucleotide sugar metabolism	0	48	5869	25	1	1	_x000D_
hsa04974	Protein digestion and absorption	0	81	5869	25	1	1	_x000D_
hsa04622	RIG-I-like receptor signaling pathway	0	71	5869	25	1	1	_x000D_
hsa03013	RNA transport	0	152	5869	25	1	1	_x000D_
hsa04640	Hematopoietic cell lineage	0	88	5869	25	1	1	_x000D_
hsa00565	Ether lipid metabolism	0	36	5869	25	1	1	_x000D_
hsa00590	Arachidonic acid metabolism	0	59	5869	25	1	1	_x000D_
hsa00591	Linoleic acid metabolism	0	30	5869	25	1	1	_x000D_
hsa00592	alpha-Linolenic acid metabolism	0	20	5869	25	1	1	_x000D_
hsa04270	Vascular smooth muscle contraction	0	116	5869	25	1	1	_x000D_
hsa04730	Long-term depression	0	70	5869	25	1	1	_x000D_
hsa04912	GnRH signaling pathway	0	101	5869	25	1	1	_x000D_
hsa04972	Pancreatic secretion	0	101	5869	25	1	1	_x000D_
hsa04975	Fat digestion and absorption	0	46	5869	25	1	1	_x000D_
hsa00563	Glycosylphosphatidylinositol(GPI)-anchor biosynthesis	0	25	5869	25	1	1	_x000D_
hsa03008	Ribosome biogenesis in eukaryotes	0	81	5869	25	1	1	_x000D_
hsa04141	Protein processing in endoplasmic reticulum	0	168	5869	25	1	1	_x000D_
hsa03420	Nucleotide excision repair	0	45	5869	25	1	1	_x000D_
hsa04120	Ubiquitin mediated proteolysis	0	139	5869	25	1	1	_x000D_
hsa04670	Leukocyte transendothelial migration	0	117	5869	25	1	1	_x000D_
hsa03410	Base excision repair	0	34	5869	25	1	1	_x000D_
hsa03010	Ribosome	0	92	5869	25	1	1	_x000D_
hsa04110	Cell cycle	0	128	5869	25	1	1	_x000D_
hsa04710	Circadian rhythm	0	23	5869	25	1	1	_x000D_
hsa05130	Pathogenic Escherichia coli infection	0	58	5869	25	1	1	_x000D_
hsa00140	Steroid hormone biosynthesis	0	57	5869	25	1	1	_x000D_
hsa04621	NOD-like receptor signaling pathway	0	59	5869	25	1	1	_x000D_
hsa04142	Lysosome	0	121	5869	25	1	1	_x000D_
hsa00970	Aminoacyl-tRNA biosynthesis	0	63	5869	25	1	1	_x000D_
hsa03320	PPAR signaling pathway	0	70	5869	25	1	1	_x000D_
hsa00190	Oxidative phosphorylation	0	132	5869	25	1	1	_x000D_
hsa03040	Spliceosome	0	128	5869	25	1	1	_x000D_
hsa00532	Glycosaminoglycan biosynthesis - chondroitin sulfate / dermatan sulfate	0	22	5869	25	1	1	_x000D_
hsa04810	Regulation of actin cytoskeleton	0	214	5869	25	1	1	_x000D_
hsa05131	Shigellosis	0	62	5869	25	1	1	_x000D_
hsa03440	Homologous recombination	0	28	5869	25	1	1	_x000D_
hsa03450	Non-homologous end-joining	0	14	5869	25	1	1	_x000D_
hsa00760	Nicotinate and nicotinamide metabolism	0	24	5869	25	1	1	_x000D_
hsa03018	RNA degradation	0	71	5869	25	1	1	_x000D_
hsa00300	Lysine biosynthesis	0	3	5869	25	1	1	_x000D_
hsa00310	Lysine degradation	0	44	5869	25	1	1	_x000D_
hsa04520	Adherens junction	0	73	5869	25	1	1	_x000D_
hsa00533	Glycosaminoglycan biosynthesis - keratan sulfate	0	15	5869	25	1	1	_x000D_
hsa04115	p53 signaling pathway	0	69	5869	25	1	1	_x000D_
hsa00830	Retinol metabolism	0	64	5869	25	1	1	_x000D_
hsa03015	mRNA surveillance pathway	0	83	5869	25	1	1	_x000D_
hsa05219	Bladder cancer	0	42	5869	25	1	1	_x000D_
hsa00510	N-Glycan biosynthesis	0	49	5869	25	1	1	_x000D_
hsa03050	Proteasome	0	45	5869	25	1	1	_x000D_
hsa05010	Alzheimer's disease	0	168	5869	25	1	1	_x000D_
hsa05120	Epithelial cell signaling in Helicobacter pylori infection	0	68	5869	25	1	1	_x000D_
hsa00240	Pyrimidine metabolism	0	99	5869	25	1	1	_x000D_
hsa04130	SNARE interactions in vesicular transport	0	36	5869	25	1	1	_x000D_
hsa00130	Ubiquinone and other terpenoid-quinone biosynthesis	0	7	5869	25	1	1	_x000D_
hsa04976	Bile secretion	0	71	5869	25	1	1	_x000D_
hsa05217	Basal cell carcinoma	0	55	5869	25	1	1	_x000D_
hsa04623	Cytosolic DNA-sensing pathway	0	56	5869	25	1	1	_x000D_
hsa04966	Collecting duct acid secretion	0	27	5869	25	1	1	_x000D_
hsa05110	Vibrio cholerae infection	0	54	5869	25	1	1	_x000D_
hsa00601	Glycosphingolipid biosynthesis - lacto and neolacto series	0	26	5869	25	1	1	_x000D_
hsa00603	Glycosphingolipid biosynthesis - globo series	0	14	5869	25	1	1	_x000D_
hsa04512	ECM-receptor interaction	0	85	5869	25	1	1	_x000D_
hsa05146	Amoebiasis	0	106	5869	25	1	1	_x000D_
hsa00010	Glycolysis / Gluconeogenesis	0	65	5869	25	1	1	_x000D_
hsa05216	Thyroid cancer	0	29	5869	25	1	1	_x000D_
hsa00380	Tryptophan metabolism	0	42	5869	25	1	1	_x000D_
hsa00270	Cysteine and methionine metabolism	0	36	5869	25	1	1	_x000D_
hsa00430	Taurine and hypotaurine metabolism	0	10	5869	25	1	1	_x000D_
hsa04260	Cardiac muscle contraction	0	77	5869	25	1	1	_x000D_
hsa04540	Gap junction	0	90	5869	25	1	1	_x000D_
hsa00920	Sulfur metabolism	0	13	5869	25	1	1	_x000D_
hsa04070	Phosphatidylinositol signaling system	0	78	5869	25	1	1	_x000D_
hsa04720	Long-term potentiation	0	70	5869	25	1	1	_x000D_
hsa00562	Inositol phosphate metabolism	0	57	5869	25	1	1	_x000D_
hsa00062	Fatty acid elongation	0	8	5869	25	1	1	_x000D_
hsa00071	Fatty acid degradation	0	43	5869	25	1	1	_x000D_
hsa05012	Parkinson's disease	0	130	5869	25	1	1	_x000D_
hsa04916	Melanogenesis	0	101	5869	25	1	1	_x000D_
hsa04962	Vasopressin-regulated water reabsorption	0	44	5869	25	1	1	_x000D_
hsa04140	Regulation of autophagy	0	34	5869	25	1	1	_x000D_
hsa03030	DNA replication	0	36	5869	25	1	1	_x000D_
hsa00600	Sphingolipid metabolism	0	40	5869	25	1	1	_x000D_
hsa00100	Steroid biosynthesis	0	19	5869	25	1	1	_x000D_
hsa00514	Other types of O-glycan biosynthesis	0	46	5869	25	1	1	_x000D_
hsa00450	Selenocompound metabolism	0	17	5869	25	1	1	_x000D_
hsa00670	One carbon pool by folate	0	18	5869	25	1	1	_x000D_
hsa03020	RNA polymerase	0	29	5869	25	1	1	_x000D_
hsa03022	Basal transcription factors	0	37	5869	25	1	1	_x000D_
hsa00900	Terpenoid backbone biosynthesis	0	15	5869	25	1	1	_x000D_
hsa04330	Notch signaling pathway	0	47	5869	25	1	1	_x000D_
hsa04970	Salivary secretion	0	89	5869	25	1	1	_x000D_
hsa04971	Gastric acid secretion	0	74	5869	25	1	1	_x000D_
hsa03430	Mismatch repair	0	23	5869	25	1	1	_x000D_
hsa00040	Pentose and glucuronate interconversions	0	32	5869	25	1	1	_x000D_
hsa00053	Ascorbate and aldarate metabolism	0	26	5869	25	1	1	_x000D_
hsa00500	Starch and sucrose metabolism	0	54	5869	25	1	1	_x000D_
hsa00860	Porphyrin and chlorophyll metabolism	0	43	5869	25	1	1	_x000D_
hsa00980	Metabolism of xenobiotics by cytochrome P450	0	71	5869	25	1	1	_x000D_
hsa04610	Complement and coagulation cascades	0	69	5869	25	1	1	_x000D_
hsa04740	Olfactory transduction	0	388	5869	25	1	1	_x000D_
hsa00511	Other glycan degradation	0	17	5869	25	1	1	_x000D_
hsa00340	Histidine metabolism	0	29	5869	25	1	1	_x000D_
hsa00531	Glycosaminoglycan degradation	0	19	5869	25	1	1	_x000D_
hsa00120	Primary bile acid biosynthesis	0	16	5869	25	1	1	_x000D_
hsa03060	Protein export	0	23	5869	25	1	1	_x000D_
hsa05020	Prion diseases	0	36	5869	25	1	1	_x000D_
hsa01040	Biosynthesis of unsaturated fatty acids	0	21	5869	25	1	1	_x000D_
hsa04964	Proximal tubule bicarbonate reclamation	0	23	5869	25	1	1	_x000D_
hsa00260	Glycine, serine and threonine metabolism	0	32	5869	25	1	1	_x000D_
hsa00785	Lipoic acid metabolism	0	3	5869	25	1	1	_x000D_
hsa04742	Taste transduction	0	52	5869	25	1	1	_x000D_
hsa00512	Mucin type O-Glycan biosynthesis	0	30	5869	25	1	1	_x000D_
hsa00910	Nitrogen metabolism	0	23	5869	25	1	1	_x000D_
hsa00330	Arginine and proline metabolism	0	54	5869	25	1	1	_x000D_
hsa00534	Glycosaminoglycan biosynthesis - heparan sulfate / heparin	0	26	5869	25	1	1	_x000D_
hsa00350	Tyrosine metabolism	0	41	5869	25	1	1	_x000D_
hsa00480	Glutathione metabolism	0	50	5869	25	1	1	_x000D_
hsa04614	Renin-angiotensin system	0	17	5869	25	1	1	_x000D_
hsa04340	Hedgehog signaling pathway	0	56	5869	25	1	1	_x000D_
hsa04930	Type II diabetes mellitus	0	48	5869	25	1	1	_x000D_
hsa00460	Cyanoamino acid metabolism	0	7	5869	25	1	1	_x000D_
hsa00630	Glyoxylate and dicarboxylate metabolism	0	18	5869	25	1	1	_x000D_
hsa04744	Phototransduction	0	29	5869	25	1	1	_x000D_
hsa05144	Malaria	0	51	5869	25	1	1	_x000D_
hsa00020	Citrate cycle (TCA cycle)	0	30	5869	25	1	1	_x000D_
hsa00472	D-Arginine and D-ornithine metabolism	0	1	5869	25	1	1	_x000D_
hsa00360	Phenylalanine metabolism	0	17	5869	25	1	1	_x000D_
hsa04950	Maturity onset diabetes of the young	0	25	5869	25	1	1	_x000D_
hsa05143	African trypanosomiasis	0	35	5869	25	1	1	_x000D_
hsa00770	Pantothenate and CoA biosynthesis	0	16	5869	25	1	1	_x000D_
hsa00061	Fatty acid biosynthesis	0	6	5869	25	1	1	_x000D_
hsa00030	Pentose phosphate pathway	0	27	5869	25	1	1	_x000D_
hsa00052	Galactose metabolism	0	27	5869	25	1	1	_x000D_
hsa04960	Aldosterone-regulated sodium reabsorption	0	42	5869	25	1	1	_x000D_
hsa00290	Valine, leucine and isoleucine biosynthesis	0	11	5869	25	1	1	_x000D_
hsa00604	Glycosphingolipid biosynthesis - ganglio series	0	15	5869	25	1	1	_x000D_
hsa00400	Phenylalanine, tyrosine and tryptophan biosynthesis	0	5	5869	25	1	1	_x000D_
hsa00524	Butirosin and neomycin biosynthesis	0	5	5869	25	1	1	_x000D_
hsa00730	Thiamine metabolism	0	4	5869	25	1	1	_x000D_
hsa00471	D-Glutamine and D-glutamate metabolism	0	4	5869	25	1	1	_x000D_
hsa04122	Sulfur relay system	0	10	5869	25	1	1	_x000D_
hsa00750	Vitamin B6 metabolism	0	6	5869	25	1	1	_x000D_
hsa00780	Biotin metabolism	0	2	5869	25	1	1	_x000D_
hsa00072	Synthesis and degradation of ketone bodies	0	9	5869	25	1	1	_x000D_
hsa00740	Riboflavin metabolism	0	11	5869	25	1	1	_x000D_

## Sheet: HREpC exclusive
keggid	kegg_name	sig_pw	n_pw	n_all	n_sig	p_hyper	q_hyper	genes_x000D_
hsa04514	Cell adhesion molecules (CAMs)	6	136	5869	59	0.00227934	0.52197	CLDN3,CNTNAP2,NLGN4X,CLDN6,CD34,CDH1_x000D_
hsa00380	Tryptophan metabolism	3	42	5869	59	0.00838977	0.960628	CYP1A1,IDO1,KYNU_x000D_
hsa00910	Nitrogen metabolism	2	23	5869	59	0.0219532	1	CA3,CA9_x000D_
hsa00830	Retinol metabolism	3	64	5869	59	0.0260723	1	CYP1A1,UGT2A3,ALDH1A2_x000D_
hsa05218	Melanoma	3	71	5869	59	0.0340533	1	FGF9,FGF18,CDH1_x000D_
hsa04060	Cytokine-cytokine receptor interaction	6	265	5869	59	0.0487993	1	EDAR,IFNLR1,TNFRSF9,INHBB,PF4,CXCR4_x000D_
hsa04144	Endocytosis	5	203	5869	59	0.0522481	1	FGFR2,CBLC,ARRB1,ARAP3,CXCR4_x000D_
hsa04672	Intestinal immune network for IgA production	2	49	5869	59	0.0865307	1	PIGR,CXCR4_x000D_
hsa00072	Synthesis and degradation of ketone bodies	1	9	5869	59	0.0869782	1	OXCT2_x000D_
hsa00790	Folate biosynthesis	1	11	5869	59	0.105272	1	GCH1_x000D_
hsa00140	Steroid hormone biosynthesis	2	57	5869	59	0.111699	1	CYP1A1,UGT2A3_x000D_
hsa04670	Leukocyte transendothelial migration	3	117	5869	59	0.11269	1	CLDN3,CXCR4,CLDN6_x000D_
hsa00590	Arachidonic acid metabolism	2	59	5869	59	0.118263	1	ALOX15B,PTGDS_x000D_
hsa04080	Neuroactive ligand-receptor interaction	5	272	5869	59	0.136631	1	GABRP,P2RX5,P2RY2,PTAFR,RXFP1_x000D_
hsa04360	Axon guidance	3	130	5869	59	0.141814	1	EPHA1,RND1,CXCR4_x000D_
hsa04530	Tight junction	3	133	5869	59	0.148871	1	CLDN3,CGN,CLDN6_x000D_
hsa00770	Pantothenate and CoA biosynthesis	1	16	5869	59	0.149446	1	VNN1_x000D_
hsa05100	Bacterial invasion of epithelial cells	2	71	5869	59	0.159448	1	CBLC,CDH1_x000D_
hsa04976	Bile secretion	2	71	5869	59	0.159448	1	CFTR,NR1H4_x000D_
hsa00980	Metabolism of xenobiotics by cytochrome P450	2	71	5869	59	0.159448	1	CYP1A1,UGT2A3_x000D_
hsa04520	Adherens junction	2	73	5869	59	0.166557	1	PVRL4,CDH1_x000D_
hsa04662	B cell receptor signaling pathway	2	75	5869	59	0.173723	1	DAPP1,SYK_x000D_
hsa00531	Glycosaminoglycan degradation	1	19	5869	59	0.174913	1	IDUA_x000D_
hsa04630	Jak-STAT signaling pathway	3	155	5869	59	0.203741	1	IFNLR1,CBLC,IL13RA2_x000D_
hsa04012	ErbB signaling pathway	2	87	5869	59	0.217621	1	CBLC,AREG_x000D_
hsa05200	Pathways in cancer	5	327	5869	59	0.230549	1	FGF9,FGFR2,CBLC,FGF18,CDH1_x000D_
hsa00053	Ascorbate and aldarate metabolism	1	26	5869	59	0.231458	1	UGT2A3_x000D_
hsa05216	Thyroid cancer	1	29	5869	59	0.254509	1	CDH1_x000D_
hsa04744	Phototransduction	1	29	5869	59	0.254509	1	ARRB1_x000D_
hsa00650	Butanoate metabolism	1	30	5869	59	0.26204	1	OXCT2_x000D_
hsa00040	Pentose and glucuronate interconversions	1	32	5869	59	0.27688	1	UGT2A3_x000D_
hsa00260	Glycine, serine and threonine metabolism	1	32	5869	59	0.27688	1	BHMT_x000D_
hsa04010	MAPK signaling pathway	4	268	5869	59	0.28258	1	FGF9,FGFR2,ARRB1,FGF18_x000D_
hsa04062	Chemokine signaling pathway	3	189	5869	59	0.295618	1	ARRB1,PF4,CXCR4_x000D_
hsa05143	African trypanosomiasis	1	35	5869	59	0.29859	1	IDO1_x000D_
hsa00270	Cysteine and methionine metabolism	1	36	5869	59	0.305683	1	BHMT_x000D_
hsa00051	Fructose and mannose metabolism	1	36	5869	59	0.305683	1	KHK_x000D_
hsa01100	Metabolic pathways	13	1131	5869	59	0.343391	1	CDS1,CYP1A1,ALOX15B,GCH1,IDUA,IDO1,KHK,PTGDS,BHMT,UGT2A3,ALDH1A2,KYNU,GDA_x000D_
hsa05219	Bladder cancer	1	42	5869	59	0.346787	1	CDH1_x000D_
hsa00860	Porphyrin and chlorophyll metabolism	1	43	5869	59	0.353401	1	UGT2A3_x000D_
hsa02010	ABC transporters	1	44	5869	59	0.359949	1	CFTR_x000D_
hsa00280	Valine, leucine and isoleucine degradation	1	44	5869	59	0.359949	1	OXCT2_x000D_
hsa04810	Regulation of actin cytoskeleton	3	214	5869	59	0.365094	1	FGF9,FGFR2,FGF18_x000D_
hsa00514	Other types of O-glycan biosynthesis	1	46	5869	59	0.37285	1	UGT2A3_x000D_
hsa05160	Hepatitis C	2	135	5869	59	0.395322	1	CLDN3,CLDN6_x000D_
hsa04650	Natural killer cell mediated cytotoxicity	2	136	5869	59	0.398894	1	SYK,ULBP3_x000D_
hsa00983	Drug metabolism - other enzymes	1	52	5869	59	0.41004	1	UGT2A3_x000D_
hsa05213	Endometrial cancer	1	52	5869	59	0.41004	1	CDH1_x000D_
hsa05110	Vibrio cholerae infection	1	54	5869	59	0.421947	1	CFTR_x000D_
hsa05014	Amyotrophic lateral sclerosis (ALS)	1	54	5869	59	0.421947	1	NEFM_x000D_
hsa00500	Starch and sucrose metabolism	1	54	5869	59	0.421947	1	UGT2A3_x000D_
hsa05150	Staphylococcus aureus infection	1	56	5869	59	0.433619	1	PTAFR_x000D_
hsa04623	Cytosolic DNA-sensing pathway	1	56	5869	59	0.433619	1	RIPK3_x000D_
hsa05130	Pathogenic Escherichia coli infection	1	58	5869	59	0.445059	1	CDH1_x000D_
hsa04610	Complement and coagulation cascades	1	69	5869	59	0.504033	1	F5_x000D_
hsa03320	PPAR signaling pathway	1	70	5869	59	0.509078	1	SLC27A2_x000D_
hsa05220	Chronic myeloid leukemia	1	73	5869	59	0.523913	1	CBLC_x000D_
hsa00982	Drug metabolism - cytochrome P450	1	73	5869	59	0.523913	1	UGT2A3_x000D_
hsa05412	Arrhythmogenic right ventricular cardiomyopathy (ARVC)	1	74	5869	59	0.528759	1	PKP2_x000D_
hsa04971	Gastric acid secretion	1	74	5869	59	0.528759	1	CFTR_x000D_
hsa04020	Calcium signaling pathway	2	177	5869	59	0.53573	1	P2RX5,PTAFR_x000D_
hsa04070	Phosphatidylinositol signaling system	1	78	5869	59	0.547664	1	CDS1_x000D_
hsa04664	Fc epsilon RI signaling pathway	1	79	5869	59	0.552273	1	SYK_x000D_
hsa04146	Peroxisome	1	79	5869	59	0.552273	1	SLC27A2_x000D_
hsa00564	Glycerophospholipid metabolism	1	80	5869	59	0.556835	1	CDS1_x000D_
hsa04974	Protein digestion and absorption	1	81	5869	59	0.561352	1	KCNE3_x000D_
hsa04350	TGF-beta signaling pathway	1	85	5869	59	0.57897	1	INHBB_x000D_
hsa04640	Hematopoietic cell lineage	1	88	5869	59	0.591725	1	CD34_x000D_
hsa05215	Prostate cancer	1	89	5869	59	0.595892	1	FGFR2_x000D_
hsa04666	Fc gamma R-mediated phagocytosis	1	95	5869	59	0.620029	1	SYK_x000D_
hsa04972	Pancreatic secretion	1	101	5869	59	0.642747	1	CFTR_x000D_
hsa04660	T cell receptor signaling pathway	1	108	5869	59	0.667568	1	CBLC_x000D_
hsa04142	Lysosome	1	121	5869	59	0.709248	1	IDUA_x000D_
hsa04380	Osteoclast differentiation	1	128	5869	59	0.729516	1	SYK_x000D_
hsa04910	Insulin signaling pathway	1	138	5869	59	0.756083	1	CBLC_x000D_
hsa04120	Ubiquitin mediated proteolysis	1	139	5869	59	0.758594	1	CBLC_x000D_
hsa04310	Wnt signaling pathway	1	151	5869	59	0.786815	1	SOX17_x000D_
hsa00230	Purine metabolism	1	162	5869	59	0.809821	1	GDA_x000D_
hsa00232	Caffeine metabolism	0	7	5869	59	1	1	_x000D_
hsa05340	Primary immunodeficiency	0	35	5869	59	1	1	_x000D_
hsa04150	mTOR signaling pathway	0	52	5869	59	1	1	_x000D_
hsa04210	Apoptosis	0	89	5869	59	1	1	_x000D_
hsa04370	VEGF signaling pathway	0	76	5869	59	1	1	_x000D_
hsa04510	Focal adhesion	0	200	5869	59	1	1	_x000D_
hsa04620	Toll-like receptor signaling pathway	0	102	5869	59	1	1	_x000D_
hsa04722	Neurotrophin signaling pathway	0	127	5869	59	1	1	_x000D_
hsa04914	Progesterone-mediated oocyte maturation	0	87	5869	59	1	1	_x000D_
hsa04920	Adipocytokine signaling pathway	0	68	5869	59	1	1	_x000D_
hsa04973	Carbohydrate digestion and absorption	0	44	5869	59	1	1	_x000D_
hsa05142	Chagas disease (American trypanosomiasis)	0	104	5869	59	1	1	_x000D_
hsa05145	Toxoplasmosis	0	133	5869	59	1	1	_x000D_
hsa05210	Colorectal cancer	0	62	5869	59	1	1	_x000D_
hsa05211	Renal cell carcinoma	0	70	5869	59	1	1	_x000D_
hsa05212	Pancreatic cancer	0	70	5869	59	1	1	_x000D_
hsa05214	Glioma	0	65	5869	59	1	1	_x000D_
hsa05221	Acute myeloid leukemia	0	58	5869	59	1	1	_x000D_
hsa05222	Small cell lung cancer	0	85	5869	59	1	1	_x000D_
hsa05223	Non-small cell lung cancer	0	54	5869	59	1	1	_x000D_
hsa00520	Amino sugar and nucleotide sugar metabolism	0	48	5869	59	1	1	_x000D_
hsa04622	RIG-I-like receptor signaling pathway	0	71	5869	59	1	1	_x000D_
hsa03013	RNA transport	0	152	5869	59	1	1	_x000D_
hsa04145	Phagosome	0	156	5869	59	1	1	_x000D_
hsa04612	Antigen processing and presentation	0	78	5869	59	1	1	_x000D_
hsa04940	Type I diabetes mellitus	0	45	5869	59	1	1	_x000D_
hsa05140	Leishmaniasis	0	73	5869	59	1	1	_x000D_
hsa05310	Asthma	0	31	5869	59	1	1	_x000D_
hsa05320	Autoimmune thyroid disease	0	54	5869	59	1	1	_x000D_
hsa05322	Systemic lupus erythematosus	0	138	5869	59	1	1	_x000D_
hsa05323	Rheumatoid arthritis	0	92	5869	59	1	1	_x000D_
hsa05330	Allograft rejection	0	39	5869	59	1	1	_x000D_
hsa05332	Graft-versus-host disease	0	43	5869	59	1	1	_x000D_
hsa05416	Viral myocarditis	0	72	5869	59	1	1	_x000D_
hsa00565	Ether lipid metabolism	0	36	5869	59	1	1	_x000D_
hsa00591	Linoleic acid metabolism	0	30	5869	59	1	1	_x000D_
hsa00592	alpha-Linolenic acid metabolism	0	20	5869	59	1	1	_x000D_
hsa04270	Vascular smooth muscle contraction	0	116	5869	59	1	1	_x000D_
hsa04730	Long-term depression	0	70	5869	59	1	1	_x000D_
hsa04912	GnRH signaling pathway	0	101	5869	59	1	1	_x000D_
hsa04975	Fat digestion and absorption	0	46	5869	59	1	1	_x000D_
hsa00563	Glycosylphosphatidylinositol(GPI)-anchor biosynthesis	0	25	5869	59	1	1	_x000D_
hsa03008	Ribosome biogenesis in eukaryotes	0	81	5869	59	1	1	_x000D_
hsa04141	Protein processing in endoplasmic reticulum	0	168	5869	59	1	1	_x000D_
hsa03420	Nucleotide excision repair	0	45	5869	59	1	1	_x000D_
hsa03410	Base excision repair	0	34	5869	59	1	1	_x000D_
hsa03010	Ribosome	0	92	5869	59	1	1	_x000D_
hsa04110	Cell cycle	0	128	5869	59	1	1	_x000D_
hsa04114	Oocyte meiosis	0	114	5869	59	1	1	_x000D_
hsa04710	Circadian rhythm	0	23	5869	59	1	1	_x000D_
hsa04621	NOD-like receptor signaling pathway	0	59	5869	59	1	1	_x000D_
hsa00970	Aminoacyl-tRNA biosynthesis	0	63	5869	59	1	1	_x000D_
hsa00190	Oxidative phosphorylation	0	132	5869	59	1	1	_x000D_
hsa03040	Spliceosome	0	128	5869	59	1	1	_x000D_
hsa00532	Glycosaminoglycan biosynthesis - chondroitin sulfate / dermatan sulfate	0	22	5869	59	1	1	_x000D_
hsa05131	Shigellosis	0	62	5869	59	1	1	_x000D_
hsa03440	Homologous recombination	0	28	5869	59	1	1	_x000D_
hsa03450	Non-homologous end-joining	0	14	5869	59	1	1	_x000D_
hsa05016	Huntington's disease	0	183	5869	59	1	1	_x000D_
hsa00760	Nicotinate and nicotinamide metabolism	0	24	5869	59	1	1	_x000D_
hsa03018	RNA degradation	0	71	5869	59	1	1	_x000D_
hsa00300	Lysine biosynthesis	0	3	5869	59	1	1	_x000D_
hsa00310	Lysine degradation	0	44	5869	59	1	1	_x000D_
hsa00533	Glycosaminoglycan biosynthesis - keratan sulfate	0	15	5869	59	1	1	_x000D_
hsa04115	p53 signaling pathway	0	69	5869	59	1	1	_x000D_
hsa03015	mRNA surveillance pathway	0	83	5869	59	1	1	_x000D_
hsa00510	N-Glycan biosynthesis	0	49	5869	59	1	1	_x000D_
hsa03050	Proteasome	0	45	5869	59	1	1	_x000D_
hsa05010	Alzheimer's disease	0	168	5869	59	1	1	_x000D_
hsa05120	Epithelial cell signaling in Helicobacter pylori infection	0	68	5869	59	1	1	_x000D_
hsa00240	Pyrimidine metabolism	0	99	5869	59	1	1	_x000D_
hsa04130	SNARE interactions in vesicular transport	0	36	5869	59	1	1	_x000D_
hsa00130	Ubiquinone and other terpenoid-quinone biosynthesis	0	7	5869	59	1	1	_x000D_
hsa05217	Basal cell carcinoma	0	55	5869	59	1	1	_x000D_
hsa04966	Collecting duct acid secretion	0	27	5869	59	1	1	_x000D_
hsa00601	Glycosphingolipid biosynthesis - lacto and neolacto series	0	26	5869	59	1	1	_x000D_
hsa00603	Glycosphingolipid biosynthesis - globo series	0	14	5869	59	1	1	_x000D_
hsa04512	ECM-receptor interaction	0	85	5869	59	1	1	_x000D_
hsa05146	Amoebiasis	0	106	5869	59	1	1	_x000D_
hsa00010	Glycolysis / Gluconeogenesis	0	65	5869	59	1	1	_x000D_
hsa00561	Glycerolipid metabolism	0	50	5869	59	1	1	_x000D_
hsa00430	Taurine and hypotaurine metabolism	0	10	5869	59	1	1	_x000D_
hsa04260	Cardiac muscle contraction	0	77	5869	59	1	1	_x000D_
hsa05410	Hypertrophic cardiomyopathy (HCM)	0	83	5869	59	1	1	_x000D_
hsa05414	Dilated cardiomyopathy	0	90	5869	59	1	1	_x000D_
hsa04540	Gap junction	0	90	5869	59	1	1	_x000D_
hsa00920	Sulfur metabolism	0	13	5869	59	1	1	_x000D_
hsa04720	Long-term potentiation	0	70	5869	59	1	1	_x000D_
hsa00562	Inositol phosphate metabolism	0	57	5869	59	1	1	_x000D_
hsa00062	Fatty acid elongation	0	8	5869	59	1	1	_x000D_
hsa00071	Fatty acid degradation	0	43	5869	59	1	1	_x000D_
hsa05012	Parkinson's disease	0	130	5869	59	1	1	_x000D_
hsa04916	Melanogenesis	0	101	5869	59	1	1	_x000D_
hsa04962	Vasopressin-regulated water reabsorption	0	44	5869	59	1	1	_x000D_
hsa04140	Regulation of autophagy	0	34	5869	59	1	1	_x000D_
hsa03030	DNA replication	0	36	5869	59	1	1	_x000D_
hsa00600	Sphingolipid metabolism	0	40	5869	59	1	1	_x000D_
hsa00100	Steroid biosynthesis	0	19	5869	59	1	1	_x000D_
hsa04977	Vitamin digestion and absorption	0	24	5869	59	1	1	_x000D_
hsa00450	Selenocompound metabolism	0	17	5869	59	1	1	_x000D_
hsa00670	One carbon pool by folate	0	18	5869	59	1	1	_x000D_
hsa03020	RNA polymerase	0	29	5869	59	1	1	_x000D_
hsa03022	Basal transcription factors	0	37	5869	59	1	1	_x000D_
hsa00900	Terpenoid backbone biosynthesis	0	15	5869	59	1	1	_x000D_
hsa04330	Notch signaling pathway	0	47	5869	59	1	1	_x000D_
hsa04970	Salivary secretion	0	89	5869	59	1	1	_x000D_
hsa03430	Mismatch repair	0	23	5869	59	1	1	_x000D_
hsa04740	Olfactory transduction	0	388	5869	59	1	1	_x000D_
hsa00511	Other glycan degradation	0	17	5869	59	1	1	_x000D_
hsa00340	Histidine metabolism	0	29	5869	59	1	1	_x000D_
hsa00120	Primary bile acid biosynthesis	0	16	5869	59	1	1	_x000D_
hsa00620	Pyruvate metabolism	0	40	5869	59	1	1	_x000D_
hsa03060	Protein export	0	23	5869	59	1	1	_x000D_
hsa05020	Prion diseases	0	36	5869	59	1	1	_x000D_
hsa01040	Biosynthesis of unsaturated fatty acids	0	21	5869	59	1	1	_x000D_
hsa04964	Proximal tubule bicarbonate reclamation	0	23	5869	59	1	1	_x000D_
hsa00785	Lipoic acid metabolism	0	3	5869	59	1	1	_x000D_
hsa04742	Taste transduction	0	52	5869	59	1	1	_x000D_
hsa00512	Mucin type O-Glycan biosynthesis	0	30	5869	59	1	1	_x000D_
hsa00330	Arginine and proline metabolism	0	54	5869	59	1	1	_x000D_
hsa00534	Glycosaminoglycan biosynthesis - heparan sulfate / heparin	0	26	5869	59	1	1	_x000D_
hsa00350	Tyrosine metabolism	0	41	5869	59	1	1	_x000D_
hsa00480	Glutathione metabolism	0	50	5869	59	1	1	_x000D_
hsa04614	Renin-angiotensin system	0	17	5869	59	1	1	_x000D_
hsa04340	Hedgehog signaling pathway	0	56	5869	59	1	1	_x000D_
hsa00250	Alanine, aspartate and glutamate metabolism	0	32	5869	59	1	1	_x000D_
hsa04930	Type II diabetes mellitus	0	48	5869	59	1	1	_x000D_
hsa00460	Cyanoamino acid metabolism	0	7	5869	59	1	1	_x000D_
hsa00630	Glyoxylate and dicarboxylate metabolism	0	18	5869	59	1	1	_x000D_
hsa05144	Malaria	0	51	5869	59	1	1	_x000D_
hsa00020	Citrate cycle (TCA cycle)	0	30	5869	59	1	1	_x000D_
hsa04320	Dorso-ventral axis formation	0	25	5869	59	1	1	_x000D_
hsa00640	Propanoate metabolism	0	32	5869	59	1	1	_x000D_
hsa00472	D-Arginine and D-ornithine metabolism	0	1	5869	59	1	1	_x000D_
hsa00360	Phenylalanine metabolism	0	17	5869	59	1	1	_x000D_
hsa04950	Maturity onset diabetes of the young	0	25	5869	59	1	1	_x000D_
hsa00410	beta-Alanine metabolism	0	22	5869	59	1	1	_x000D_
hsa00061	Fatty acid biosynthesis	0	6	5869	59	1	1	_x000D_
hsa00030	Pentose phosphate pathway	0	27	5869	59	1	1	_x000D_
hsa00052	Galactose metabolism	0	27	5869	59	1	1	_x000D_
hsa04960	Aldosterone-regulated sodium reabsorption	0	42	5869	59	1	1	_x000D_
hsa00290	Valine, leucine and isoleucine biosynthesis	0	11	5869	59	1	1	_x000D_
hsa00604	Glycosphingolipid biosynthesis - ganglio series	0	15	5869	59	1	1	_x000D_
hsa00400	Phenylalanine, tyrosine and tryptophan biosynthesis	0	5	5869	59	1	1	_x000D_
hsa00524	Butirosin and neomycin biosynthesis	0	5	5869	59	1	1	_x000D_
hsa00730	Thiamine metabolism	0	4	5869	59	1	1	_x000D_
hsa00471	D-Glutamine and D-glutamate metabolism	0	4	5869	59	1	1	_x000D_
hsa04122	Sulfur relay system	0	10	5869	59	1	1	_x000D_
hsa00750	Vitamin B6 metabolism	0	6	5869	59	1	1	_x000D_
hsa00780	Biotin metabolism	0	2	5869	59	1	1	_x000D_
hsa00740	Riboflavin metabolism	0	11	5869	59	1	1	_x000D_

## Sheet: fMSC exclusive
keggid	kegg_name	sig_pw	n_pw	n_all	n_sig	p_hyper	q_hyper	genes_x000D_
hsa04020	Calcium signaling pathway	9	177	5869	69	0.000200719	0.0328143	ADORA2A,ADRA1B,AGTR1,HTR7,PLCE1,PDE1C,PDGFRA,BDKRB1,P2RX6_x000D_
hsa04080	Neuroactive ligand-receptor interaction	11	272	5869	69	0.000286588	0.0328143	ADORA2A,ADRA1B,AGTR1,GCGR,GRIA1,HCRTR1,HTR7,PRSS2,BDKRB1,SSTR1,P2RX6_x000D_
hsa04270	Vascular smooth muscle contraction	6	116	5869	69	0.00227824	0.173906	RAMP1,ADORA2A,ADRA1B,AGTR1,PLA2G4A,ACTG2_x000D_
hsa00604	Glycosphingolipid biosynthesis - ganglio series	2	15	5869	69	0.0129588	0.55736	ST6GALNAC3,ST6GALNAC5_x000D_
hsa05200	Pathways in cancer	9	327	5869	69	0.0136472	0.55736	FGF7,HGF,AR,MMP1,PDGFRA,PGF,PTGS2,BRCA2,CCNE2_x000D_
hsa02010	ABC transporters	3	44	5869	69	0.0146033	0.55736	ABCA8,ABCA6,ABCG2_x000D_
hsa05323	Rheumatoid arthritis	4	92	5869	69	0.0225378	0.737308	ANGPT1,MMP1,PGF,TEK_x000D_
hsa00590	Arachidonic acid metabolism	3	59	5869	69	0.031657	0.906182	PLA2G4A,PTGIS,PTGS2_x000D_
hsa04610	Complement and coagulation cascades	3	69	5869	69	0.04699	1	BDKRB1,THBD,C5_x000D_
hsa00591	Linoleic acid metabolism	2	30	5869	69	0.0479655	1	PLA2G4A,AKR1B10_x000D_
hsa05218	Melanoma	3	71	5869	69	0.0504258	1	FGF7,HGF,PDGFRA_x000D_
hsa00565	Ether lipid metabolism	2	36	5869	69	0.0664342	1	ENPP2,PLA2G4A_x000D_
hsa00232	Caffeine metabolism	1	7	5869	69	0.0794896	1	CYP2A13_x000D_
hsa05215	Prostate cancer	3	89	5869	69	0.0865103	1	AR,PDGFRA,CCNE2_x000D_
hsa05219	Bladder cancer	2	42	5869	69	0.0868505	1	MMP1,PGF_x000D_
hsa04972	Pancreatic secretion	3	101	5869	69	0.115209	1	PLA2G4A,PRSS2,RAB27B_x000D_
hsa04614	Renin-angiotensin system	1	17	5869	69	0.182353	1	AGTR1_x000D_
hsa05211	Renal cell carcinoma	2	70	5869	69	0.198685	1	HGF,PGF_x000D_
hsa05212	Pancreatic cancer	2	70	5869	69	0.198685	1	PGF,BRCA2_x000D_
hsa04730	Long-term depression	2	70	5869	69	0.198685	1	GRIA1,PLA2G4A_x000D_
hsa03320	PPAR signaling pathway	2	70	5869	69	0.198685	1	GK,MMP1_x000D_
hsa04060	Cytokine-cytokine receptor interaction	5	265	5869	69	0.199903	1	HGF,IFNE,PDGFRA,CCL7,TSLP_x000D_
hsa04976	Bile secretion	2	71	5869	69	0.202982	1	SLC22A7,ABCG2_x000D_
hsa04510	Focal adhesion	4	200	5869	69	0.207958	1	HGF,ITGA7,PDGFRA,PGF_x000D_
hsa00592	alpha-Linolenic acid metabolism	1	20	5869	69	0.21094	1	PLA2G4A_x000D_
hsa05412	Arrhythmogenic right ventricular cardiomyopathy (ARVC)	2	74	5869	69	0.215937	1	ITGA7,CACNB2_x000D_
hsa04971	Gastric acid secretion	2	74	5869	69	0.215937	1	KCNJ2,KCNK2_x000D_
hsa04370	VEGF signaling pathway	2	76	5869	69	0.224618	1	PLA2G4A,PTGS2_x000D_
hsa00532	Glycosaminoglycan biosynthesis - chondroitin sulfate / dermatan sulfate	1	22	5869	69	0.229449	1	XYLT1_x000D_
hsa03430	Mismatch repair	1	23	5869	69	0.238542	1	EXO1_x000D_
hsa04810	Regulation of actin cytoskeleton	4	214	5869	69	0.243187	1	FGF7,ITGA7,PDGFRA,BDKRB1_x000D_
hsa05410	Hypertrophic cardiomyopathy (HCM)	2	83	5869	69	0.255183	1	ITGA7,CACNB2_x000D_
hsa04320	Dorso-ventral axis formation	1	25	5869	69	0.256412	1	FMN2_x000D_
hsa05222	Small cell lung cancer	2	85	5869	69	0.263945	1	PTGS2,CCNE2_x000D_
hsa00601	Glycosphingolipid biosynthesis - lacto and neolacto series	1	26	5869	69	0.265192	1	ST3GAL6_x000D_
hsa00534	Glycosaminoglycan biosynthesis - heparan sulfate / heparin	1	26	5869	69	0.265192	1	XYLT1_x000D_
hsa04630	Jak-STAT signaling pathway	3	155	5869	69	0.274362	1	IFNE,STAT4,TSLP_x000D_
hsa03440	Homologous recombination	1	28	5869	69	0.282445	1	BRCA2_x000D_
hsa05414	Dilated cardiomyopathy	2	90	5869	69	0.285852	1	ITGA7,CACNB2_x000D_
hsa00230	Purine metabolism	3	162	5869	69	0.296933	1	PDE7B,PDE1C,PDE4B_x000D_
hsa00650	Butanoate metabolism	1	30	5869	69	0.2993	1	AKR1B10_x000D_
hsa04620	Toll-like receptor signaling pathway	2	102	5869	69	0.338093	1	TIRAP,LY96_x000D_
hsa05020	Prion diseases	1	36	5869	69	0.347556	1	C5_x000D_
hsa00051	Fructose and mannose metabolism	1	36	5869	69	0.347556	1	AKR1B10_x000D_
hsa03022	Basal transcription factors	1	37	5869	69	0.355274	1	TAF13_x000D_
hsa05146	Amoebiasis	2	106	5869	69	0.355292	1	RAB7B,SERPINB2_x000D_
hsa04010	MAPK signaling pathway	4	268	5869	69	0.387408	1	FGF7,PDGFRA,PLA2G4A,CACNB2_x000D_
hsa04114	Oocyte meiosis	2	114	5869	69	0.389212	1	AR,CCNE2_x000D_
hsa04975	Fat digestion and absorption	1	46	5869	69	0.420808	1	PLA2G4A_x000D_
hsa00520	Amino sugar and nucleotide sugar metabolism	1	48	5869	69	0.434454	1	CHI3L1_x000D_
hsa00510	N-Glycan biosynthesis	1	49	5869	69	0.441158	1	ALG10_x000D_
hsa04110	Cell cycle	2	128	5869	69	0.446623	1	ORC1,CCNE2_x000D_
hsa00561	Glycerolipid metabolism	1	50	5869	69	0.447783	1	GK_x000D_
hsa05144	Malaria	1	51	5869	69	0.454331	1	HGF_x000D_
hsa00983	Drug metabolism - other enzymes	1	52	5869	69	0.460803	1	CYP2A13_x000D_
hsa04150	mTOR signaling pathway	1	52	5869	69	0.460803	1	PGF_x000D_
hsa05145	Toxoplasmosis	2	133	5869	69	0.466419	1	LY96,PLA2G4A_x000D_
hsa05014	Amyotrophic lateral sclerosis (ALS)	1	54	5869	69	0.47352	1	GRIA1_x000D_
hsa05322	Systemic lupus erythematosus	2	138	5869	69	0.485803	1	C5,HIST1H4G_x000D_
hsa05150	Staphylococcus aureus infection	1	56	5869	69	0.485941	1	C5_x000D_
hsa00562	Inositol phosphate metabolism	1	57	5869	69	0.492043	1	PLCE1_x000D_
hsa05130	Pathogenic Escherichia coli infection	1	58	5869	69	0.498073	1	LY96_x000D_
hsa00830	Retinol metabolism	1	64	5869	69	0.532802	1	CYP2A13_x000D_
hsa05214	Glioma	1	65	5869	69	0.538355	1	PDGFRA_x000D_
hsa04115	p53 signaling pathway	1	69	5869	69	0.559925	1	CCNE2_x000D_
hsa04720	Long-term potentiation	1	70	5869	69	0.565161	1	GRIA1_x000D_
hsa04622	RIG-I-like receptor signaling pathway	1	71	5869	69	0.570335	1	IFNE_x000D_
hsa05140	Leishmaniasis	1	73	5869	69	0.580501	1	PTGS2_x000D_
hsa00982	Drug metabolism - cytochrome P450	1	73	5869	69	0.580501	1	CYP2A13_x000D_
hsa04260	Cardiac muscle contraction	1	77	5869	69	0.600128	1	CACNB2_x000D_
hsa04070	Phosphatidylinositol signaling system	1	78	5869	69	0.604892	1	PLCE1_x000D_
hsa04664	Fc epsilon RI signaling pathway	1	79	5869	69	0.6096	1	PLA2G4A_x000D_
hsa00564	Glycerophospholipid metabolism	1	80	5869	69	0.614252	1	PLA2G4A_x000D_
hsa04974	Protein digestion and absorption	1	81	5869	69	0.61885	1	PRSS2_x000D_
hsa04350	TGF-beta signaling pathway	1	85	5869	69	0.636707	1	GDF6_x000D_
hsa04512	ECM-receptor interaction	1	85	5869	69	0.636707	1	ITGA7_x000D_
hsa04970	Salivary secretion	1	89	5869	69	0.653739	1	ADRA1B_x000D_
hsa04062	Chemokine signaling pathway	2	189	5869	69	0.657295	1	GRK5,CCL7_x000D_
hsa04540	Gap junction	1	90	5869	69	0.657873	1	PDGFRA_x000D_
hsa04666	Fc gamma R-mediated phagocytosis	1	95	5869	69	0.677822	1	PLA2G4A_x000D_
hsa04144	Endocytosis	2	203	5869	69	0.695754	1	GRK5,PDGFRA_x000D_
hsa04912	GnRH signaling pathway	1	101	5869	69	0.700253	1	PLA2G4A_x000D_
hsa01100	Metabolic pathways	12	1131	5869	69	0.701701	1	ST3GAL6,CYP2A13,ST6GALNAC3,GK,PLCE1,PLA2G4A,AKR1B10,PTGIS,PTGS2,XYLT1,ST6GALNAC5,ALG10_x000D_
hsa04722	Neurotrophin signaling pathway	1	127	5869	69	0.780938	1	NTRK3_x000D_
hsa04360	Axon guidance	1	130	5869	69	0.788742	1	LRRC4C_x000D_
hsa04650	Natural killer cell mediated cytotoxicity	1	136	5869	69	0.803538	1	NCR1_x000D_
hsa04145	Phagosome	1	156	5869	69	0.845855	1	RAB7B_x000D_
hsa04740	Olfactory transduction	1	388	5869	69	0.99133	1	PDE1C_x000D_
hsa05340	Primary immunodeficiency	0	35	5869	69	1	1	_x000D_
hsa04514	Cell adhesion molecules (CAMs)	0	136	5869	69	1	1	_x000D_
hsa04012	ErbB signaling pathway	0	87	5869	69	1	1	_x000D_
hsa04210	Apoptosis	0	89	5869	69	1	1	_x000D_
hsa04380	Osteoclast differentiation	0	128	5869	69	1	1	_x000D_
hsa04530	Tight junction	0	133	5869	69	1	1	_x000D_
hsa04660	T cell receptor signaling pathway	0	108	5869	69	1	1	_x000D_
hsa04662	B cell receptor signaling pathway	0	75	5869	69	1	1	_x000D_
hsa04910	Insulin signaling pathway	0	138	5869	69	1	1	_x000D_
hsa04914	Progesterone-mediated oocyte maturation	0	87	5869	69	1	1	_x000D_
hsa04920	Adipocytokine signaling pathway	0	68	5869	69	1	1	_x000D_
hsa04973	Carbohydrate digestion and absorption	0	44	5869	69	1	1	_x000D_
hsa05142	Chagas disease (American trypanosomiasis)	0	104	5869	69	1	1	_x000D_
hsa05160	Hepatitis C	0	135	5869	69	1	1	_x000D_
hsa05210	Colorectal cancer	0	62	5869	69	1	1	_x000D_
hsa05213	Endometrial cancer	0	52	5869	69	1	1	_x000D_
hsa05220	Chronic myeloid leukemia	0	73	5869	69	1	1	_x000D_
hsa05221	Acute myeloid leukemia	0	58	5869	69	1	1	_x000D_
hsa05223	Non-small cell lung cancer	0	54	5869	69	1	1	_x000D_
hsa04146	Peroxisome	0	79	5869	69	1	1	_x000D_
hsa03013	RNA transport	0	152	5869	69	1	1	_x000D_
hsa04612	Antigen processing and presentation	0	78	5869	69	1	1	_x000D_
hsa04672	Intestinal immune network for IgA production	0	49	5869	69	1	1	_x000D_
hsa04940	Type I diabetes mellitus	0	45	5869	69	1	1	_x000D_
hsa05310	Asthma	0	31	5869	69	1	1	_x000D_
hsa05320	Autoimmune thyroid disease	0	54	5869	69	1	1	_x000D_
hsa05330	Allograft rejection	0	39	5869	69	1	1	_x000D_
hsa05332	Graft-versus-host disease	0	43	5869	69	1	1	_x000D_
hsa05416	Viral myocarditis	0	72	5869	69	1	1	_x000D_
hsa04640	Hematopoietic cell lineage	0	88	5869	69	1	1	_x000D_
hsa04310	Wnt signaling pathway	0	151	5869	69	1	1	_x000D_
hsa00563	Glycosylphosphatidylinositol(GPI)-anchor biosynthesis	0	25	5869	69	1	1	_x000D_
hsa03008	Ribosome biogenesis in eukaryotes	0	81	5869	69	1	1	_x000D_
hsa04141	Protein processing in endoplasmic reticulum	0	168	5869	69	1	1	_x000D_
hsa03420	Nucleotide excision repair	0	45	5869	69	1	1	_x000D_
hsa04120	Ubiquitin mediated proteolysis	0	139	5869	69	1	1	_x000D_
hsa04670	Leukocyte transendothelial migration	0	117	5869	69	1	1	_x000D_
hsa03410	Base excision repair	0	34	5869	69	1	1	_x000D_
hsa03010	Ribosome	0	92	5869	69	1	1	_x000D_
hsa04710	Circadian rhythm	0	23	5869	69	1	1	_x000D_
hsa00140	Steroid hormone biosynthesis	0	57	5869	69	1	1	_x000D_
hsa04621	NOD-like receptor signaling pathway	0	59	5869	69	1	1	_x000D_
hsa04142	Lysosome	0	121	5869	69	1	1	_x000D_
hsa00970	Aminoacyl-tRNA biosynthesis	0	63	5869	69	1	1	_x000D_
hsa05100	Bacterial invasion of epithelial cells	0	71	5869	69	1	1	_x000D_
hsa00190	Oxidative phosphorylation	0	132	5869	69	1	1	_x000D_
hsa03040	Spliceosome	0	128	5869	69	1	1	_x000D_
hsa05131	Shigellosis	0	62	5869	69	1	1	_x000D_
hsa03450	Non-homologous end-joining	0	14	5869	69	1	1	_x000D_
hsa05016	Huntington's disease	0	183	5869	69	1	1	_x000D_
hsa00760	Nicotinate and nicotinamide metabolism	0	24	5869	69	1	1	_x000D_
hsa03018	RNA degradation	0	71	5869	69	1	1	_x000D_
hsa00300	Lysine biosynthesis	0	3	5869	69	1	1	_x000D_
hsa00310	Lysine degradation	0	44	5869	69	1	1	_x000D_
hsa04520	Adherens junction	0	73	5869	69	1	1	_x000D_
hsa00533	Glycosaminoglycan biosynthesis - keratan sulfate	0	15	5869	69	1	1	_x000D_
hsa03015	mRNA surveillance pathway	0	83	5869	69	1	1	_x000D_
hsa03050	Proteasome	0	45	5869	69	1	1	_x000D_
hsa05010	Alzheimer's disease	0	168	5869	69	1	1	_x000D_
hsa05120	Epithelial cell signaling in Helicobacter pylori infection	0	68	5869	69	1	1	_x000D_
hsa00240	Pyrimidine metabolism	0	99	5869	69	1	1	_x000D_
hsa04130	SNARE interactions in vesicular transport	0	36	5869	69	1	1	_x000D_
hsa00130	Ubiquinone and other terpenoid-quinone biosynthesis	0	7	5869	69	1	1	_x000D_
hsa05217	Basal cell carcinoma	0	55	5869	69	1	1	_x000D_
hsa04623	Cytosolic DNA-sensing pathway	0	56	5869	69	1	1	_x000D_
hsa04966	Collecting duct acid secretion	0	27	5869	69	1	1	_x000D_
hsa05110	Vibrio cholerae infection	0	54	5869	69	1	1	_x000D_
hsa00603	Glycosphingolipid biosynthesis - globo series	0	14	5869	69	1	1	_x000D_
hsa00010	Glycolysis / Gluconeogenesis	0	65	5869	69	1	1	_x000D_
hsa05216	Thyroid cancer	0	29	5869	69	1	1	_x000D_
hsa00380	Tryptophan metabolism	0	42	5869	69	1	1	_x000D_
hsa00270	Cysteine and methionine metabolism	0	36	5869	69	1	1	_x000D_
hsa00430	Taurine and hypotaurine metabolism	0	10	5869	69	1	1	_x000D_
hsa00920	Sulfur metabolism	0	13	5869	69	1	1	_x000D_
hsa00062	Fatty acid elongation	0	8	5869	69	1	1	_x000D_
hsa00071	Fatty acid degradation	0	43	5869	69	1	1	_x000D_
hsa00280	Valine, leucine and isoleucine degradation	0	44	5869	69	1	1	_x000D_
hsa05012	Parkinson's disease	0	130	5869	69	1	1	_x000D_
hsa04916	Melanogenesis	0	101	5869	69	1	1	_x000D_
hsa04962	Vasopressin-regulated water reabsorption	0	44	5869	69	1	1	_x000D_
hsa04140	Regulation of autophagy	0	34	5869	69	1	1	_x000D_
hsa03030	DNA replication	0	36	5869	69	1	1	_x000D_
hsa00600	Sphingolipid metabolism	0	40	5869	69	1	1	_x000D_
hsa00100	Steroid biosynthesis	0	19	5869	69	1	1	_x000D_
hsa04977	Vitamin digestion and absorption	0	24	5869	69	1	1	_x000D_
hsa00514	Other types of O-glycan biosynthesis	0	46	5869	69	1	1	_x000D_
hsa00450	Selenocompound metabolism	0	17	5869	69	1	1	_x000D_
hsa00670	One carbon pool by folate	0	18	5869	69	1	1	_x000D_
hsa03020	RNA polymerase	0	29	5869	69	1	1	_x000D_
hsa00900	Terpenoid backbone biosynthesis	0	15	5869	69	1	1	_x000D_
hsa04330	Notch signaling pathway	0	47	5869	69	1	1	_x000D_
hsa00040	Pentose and glucuronate interconversions	0	32	5869	69	1	1	_x000D_
hsa00053	Ascorbate and aldarate metabolism	0	26	5869	69	1	1	_x000D_
hsa00500	Starch and sucrose metabolism	0	54	5869	69	1	1	_x000D_
hsa00860	Porphyrin and chlorophyll metabolism	0	43	5869	69	1	1	_x000D_
hsa00980	Metabolism of xenobiotics by cytochrome P450	0	71	5869	69	1	1	_x000D_
hsa00511	Other glycan degradation	0	17	5869	69	1	1	_x000D_
hsa00340	Histidine metabolism	0	29	5869	69	1	1	_x000D_
hsa00531	Glycosaminoglycan degradation	0	19	5869	69	1	1	_x000D_
hsa00120	Primary bile acid biosynthesis	0	16	5869	69	1	1	_x000D_
hsa00620	Pyruvate metabolism	0	40	5869	69	1	1	_x000D_
hsa03060	Protein export	0	23	5869	69	1	1	_x000D_
hsa01040	Biosynthesis of unsaturated fatty acids	0	21	5869	69	1	1	_x000D_
hsa04964	Proximal tubule bicarbonate reclamation	0	23	5869	69	1	1	_x000D_
hsa00260	Glycine, serine and threonine metabolism	0	32	5869	69	1	1	_x000D_
hsa00785	Lipoic acid metabolism	0	3	5869	69	1	1	_x000D_
hsa04742	Taste transduction	0	52	5869	69	1	1	_x000D_
hsa00512	Mucin type O-Glycan biosynthesis	0	30	5869	69	1	1	_x000D_
hsa00910	Nitrogen metabolism	0	23	5869	69	1	1	_x000D_
hsa00330	Arginine and proline metabolism	0	54	5869	69	1	1	_x000D_
hsa00350	Tyrosine metabolism	0	41	5869	69	1	1	_x000D_
hsa00480	Glutathione metabolism	0	50	5869	69	1	1	_x000D_
hsa04340	Hedgehog signaling pathway	0	56	5869	69	1	1	_x000D_
hsa00250	Alanine, aspartate and glutamate metabolism	0	32	5869	69	1	1	_x000D_
hsa04930	Type II diabetes mellitus	0	48	5869	69	1	1	_x000D_
hsa00460	Cyanoamino acid metabolism	0	7	5869	69	1	1	_x000D_
hsa00630	Glyoxylate and dicarboxylate metabolism	0	18	5869	69	1	1	_x000D_
hsa04744	Phototransduction	0	29	5869	69	1	1	_x000D_
hsa00020	Citrate cycle (TCA cycle)	0	30	5869	69	1	1	_x000D_
hsa00640	Propanoate metabolism	0	32	5869	69	1	1	_x000D_
hsa00472	D-Arginine and D-ornithine metabolism	0	1	5869	69	1	1	_x000D_
hsa00360	Phenylalanine metabolism	0	17	5869	69	1	1	_x000D_
hsa04950	Maturity onset diabetes of the young	0	25	5869	69	1	1	_x000D_
hsa05143	African trypanosomiasis	0	35	5869	69	1	1	_x000D_
hsa00790	Folate biosynthesis	0	11	5869	69	1	1	_x000D_
hsa00410	beta-Alanine metabolism	0	22	5869	69	1	1	_x000D_
hsa00770	Pantothenate and CoA biosynthesis	0	16	5869	69	1	1	_x000D_
hsa00061	Fatty acid biosynthesis	0	6	5869	69	1	1	_x000D_
hsa00030	Pentose phosphate pathway	0	27	5869	69	1	1	_x000D_
hsa00052	Galactose metabolism	0	27	5869	69	1	1	_x000D_
hsa04960	Aldosterone-regulated sodium reabsorption	0	42	5869	69	1	1	_x000D_
hsa00290	Valine, leucine and isoleucine biosynthesis	0	11	5869	69	1	1	_x000D_
hsa00400	Phenylalanine, tyrosine and tryptophan biosynthesis	0	5	5869	69	1	1	_x000D_
hsa00524	Butirosin and neomycin biosynthesis	0	5	5869	69	1	1	_x000D_
hsa00730	Thiamine metabolism	0	4	5869	69	1	1	_x000D_
hsa00471	D-Glutamine and D-glutamate metabolism	0	4	5869	69	1	1	_x000D_
hsa04122	Sulfur relay system	0	10	5869	69	1	1	_x000D_
hsa00750	Vitamin B6 metabolism	0	6	5869	69	1	1	_x000D_
hsa00780	Biotin metabolism	0	2	5869	69	1	1	_x000D_
hsa00072	Synthesis and degradation of ketone bodies	0	9	5869	69	1	1	_x000D_
hsa00740	Riboflavin metabolism	0	11	5869	69	1	1	_x000D_

## Sheet: UM51 exclusive
keggid	kegg_name	sig_pw	n_pw	n_all	n_sig	p_hyper	q_hyper	genes_x000D_
hsa04080	Neuroactive ligand-receptor interaction	11	272	5869	92	0.00328486	0.560337	CHRM4,CHRNG,GHR,GHRHR,GRIA3,NPY5R,PTGER1,SCTR,C3AR1,VIPR2,GLP2R_x000D_
hsa04976	Bile secretion	5	71	5869	92	0.00489377	0.560337	ADCY2,ADCY5,AQP4,SCTR,SLC22A8_x000D_
hsa00603	Glycosphingolipid biosynthesis - globo series	2	14	5869	92	0.0195701	1	FUT9,ST8SIA1_x000D_
hsa00604	Glycosphingolipid biosynthesis - ganglio series	2	15	5869	92	0.0223533	1	ST8SIA5,ST8SIA1_x000D_
hsa04350	TGF-beta signaling pathway	4	85	5869	92	0.0437747	1	LEFTY1,SMAD9,BMPR1B,THBS4_x000D_
hsa00300	Lysine biosynthesis	1	3	5869	92	0.0463012	1	AADAT_x000D_
hsa04970	Salivary secretion	4	89	5869	92	0.0503852	1	ADCY2,ADCY5,DMBT1,RYR3_x000D_
hsa05217	Basal cell carcinoma	3	55	5869	92	0.0545115	1	LEF1,SHH,FZD9_x000D_
hsa04950	Maturity onset diabetes of the young	2	25	5869	92	0.0577519	1	FOXA3,HNF4A_x000D_
hsa04020	Calcium signaling pathway	6	177	5869	92	0.0585192	1	ADCY2,ITPKA,PDE1B,PTGER1,RYR3,PLCD4_x000D_
hsa00601	Glycosphingolipid biosynthesis - lacto and neolacto series	2	26	5869	92	0.0619425	1	FUT9,ST8SIA1_x000D_
hsa04972	Pancreatic secretion	4	101	5869	92	0.0733159	1	ADCY2,ADCY5,SCTR,RAB3D_x000D_
hsa04916	Melanogenesis	4	101	5869	92	0.0733159	1	ADCY2,ADCY5,LEF1,FZD9_x000D_
hsa04310	Wnt signaling pathway	5	151	5869	92	0.087561	1	FRAT1,LEF1,SFRP2,CXXC4,FZD9_x000D_
hsa00061	Fatty acid biosynthesis	1	6	5869	92	0.0904808	1	ACACB_x000D_
hsa04610	Complement and coagulation cascades	3	69	5869	92	0.0933647	1	SERPINF2,C3AR1,C4A_x000D_
hsa05218	Melanoma	3	71	5869	92	0.0996526	1	E2F2,FGF13,FGF14_x000D_
hsa00460	Cyanoamino acid metabolism	1	7	5869	92	0.104753	1	GBA3_x000D_
hsa00230	Purine metabolism	5	162	5869	92	0.109735	1	ADCY2,ADCY5,AK7,NPR1,PDE1B_x000D_
hsa00620	Pyruvate metabolism	2	40	5869	92	0.129427	1	ACACB,PCK1_x000D_
hsa05219	Bladder cancer	2	42	5869	92	0.140097	1	E2F2,DAPK2_x000D_
hsa00380	Tryptophan metabolism	2	42	5869	92	0.140097	1	AADAT,KMO_x000D_
hsa05012	Parkinson's disease	4	130	5869	92	0.146327	1	LRRK2,COX6B2,APAF1,SNCAIP_x000D_
hsa00310	Lysine degradation	2	44	5869	92	0.150951	1	AADAT,BBOX1_x000D_
hsa04640	Hematopoietic cell lineage	3	88	5869	92	0.15921	1	EPOR,CD1D,CD33_x000D_
hsa05414	Dilated cardiomyopathy	3	90	5869	92	0.16683	1	ADCY2,ADCY5,CACNA2D3_x000D_
hsa05014	Amyotrophic lateral sclerosis (ALS)	2	54	5869	92	0.207264	1	APAF1,MAP2K6_x000D_
hsa04912	GnRH signaling pathway	3	101	5869	92	0.210478	1	ADCY2,ADCY5,MAP2K6_x000D_
hsa05150	Staphylococcus aureus infection	2	56	5869	92	0.218808	1	C3AR1,C4A_x000D_
hsa00120	Primary bile acid biosynthesis	1	16	5869	92	0.223627	1	CYP39A1_x000D_
hsa00562	Inositol phosphate metabolism	2	57	5869	92	0.224603	1	ITPKA,PLCD4_x000D_
hsa04010	MAPK signaling pathway	6	268	5869	92	0.242798	1	FGF13,FGF14,NTRK2,CACNA2D3,MAP2K6,PTPN7_x000D_
hsa05200	Pathways in cancer	7	327	5869	92	0.251475	1	E2F2,FGF13,FGF14,DAPK2,LEF1,SHH,FZD9_x000D_
hsa04270	Vascular smooth muscle contraction	3	116	5869	92	0.273365	1	ADCY2,ADCY5,NPR1_x000D_
hsa04920	Adipocytokine signaling pathway	2	68	5869	92	0.288772	1	ACACB,PCK1_x000D_
hsa04115	p53 signaling pathway	2	69	5869	92	0.294605	1	SESN3,APAF1_x000D_
hsa04964	Proximal tubule bicarbonate reclamation	1	23	5869	92	0.305166	1	PCK1_x000D_
hsa04977	Vitamin digestion and absorption	1	24	5869	92	0.316101	1	SLC23A1_x000D_
hsa04520	Adherens junction	2	73	5869	92	0.317864	1	INSR,LEF1_x000D_
hsa05412	Arrhythmogenic right ventricular cardiomyopathy (ARVC)	2	74	5869	92	0.323655	1	LEF1,CACNA2D3_x000D_
hsa04971	Gastric acid secretion	2	74	5869	92	0.323655	1	ADCY2,ADCY5_x000D_
hsa04320	Dorso-ventral axis formation	1	25	5869	92	0.326865	1	PIWIL2_x000D_
hsa04260	Cardiac muscle contraction	2	77	5869	92	0.340952	1	COX6B2,CACNA2D3_x000D_
hsa04070	Phosphatidylinositol signaling system	2	78	5869	92	0.346689	1	ITPKA,PLCD4_x000D_
hsa04910	Insulin signaling pathway	3	138	5869	92	0.368222	1	ACACB,INSR,PCK1_x000D_
hsa05322	Systemic lupus erythematosus	3	138	5869	92	0.368222	1	C4A,HIST3H3,HIST1H2BN_x000D_
hsa05216	Thyroid cancer	1	29	5869	92	0.368273	1	LEF1_x000D_
hsa04744	Phototransduction	1	29	5869	92	0.368273	1	GUCA1B_x000D_
hsa00512	Mucin type O-Glycan biosynthesis	1	30	5869	92	0.378225	1	GALNT15_x000D_
hsa00650	Butanoate metabolism	1	30	5869	92	0.378225	1	ACSM2A_x000D_
hsa00020	Citrate cycle (TCA cycle)	1	30	5869	92	0.378225	1	PCK1_x000D_
hsa05222	Small cell lung cancer	2	85	5869	92	0.386359	1	E2F2,APAF1_x000D_
hsa04012	ErbB signaling pathway	2	87	5869	92	0.397511	1	NRG3,NRG2_x000D_
hsa04914	Progesterone-mediated oocyte maturation	2	87	5869	92	0.397511	1	ADCY2,ADCY5_x000D_
hsa00640	Propanoate metabolism	1	32	5869	92	0.397666	1	ACACB_x000D_
hsa04210	Apoptosis	2	89	5869	92	0.408571	1	APAF1,CASP10_x000D_
hsa05215	Prostate cancer	2	89	5869	92	0.408571	1	E2F2,LEF1_x000D_
hsa04540	Gap junction	2	90	5869	92	0.414065	1	ADCY2,ADCY5_x000D_
hsa05340	Primary immunodeficiency	1	35	5869	92	0.425705	1	BLNK_x000D_
hsa04130	SNARE interactions in vesicular transport	1	36	5869	92	0.434761	1	SNAP25_x000D_
hsa04620	Toll-like receptor signaling pathway	2	102	5869	92	0.477912	1	MAP2K6,TLR5_x000D_
hsa04960	Aldosterone-regulated sodium reabsorption	1	42	5869	92	0.486208	1	INSR_x000D_
hsa05010	Alzheimer's disease	3	168	5869	92	0.493447	1	COX6B2,APAF1,RYR3_x000D_
hsa04962	Vasopressin-regulated water reabsorption	1	44	5869	92	0.502305	1	AQP4_x000D_
hsa04940	Type I diabetes mellitus	1	45	5869	92	0.510166	1	PTPRN2_x000D_
hsa00514	Other types of O-glycan biosynthesis	1	46	5869	92	0.517904	1	FUT9_x000D_
hsa04930	Type II diabetes mellitus	1	48	5869	92	0.533018	1	INSR_x000D_
hsa04114	Oocyte meiosis	2	114	5869	92	0.537434	1	ADCY2,ADCY5_x000D_
hsa05144	Malaria	1	51	5869	92	0.554816	1	THBS4_x000D_
hsa05213	Endometrial cancer	1	52	5869	92	0.561855	1	LEF1_x000D_
hsa04062	Chemokine signaling pathway	3	189	5869	92	0.573671	1	ADCY2,ADCY5,GNG7_x000D_
hsa05223	Non-small cell lung cancer	1	54	5869	92	0.575606	1	E2F2_x000D_
hsa00500	Starch and sucrose metabolism	1	54	5869	92	0.575606	1	GBA3_x000D_
hsa04340	Hedgehog signaling pathway	1	56	5869	92	0.58893	1	SHH_x000D_
hsa00140	Steroid hormone biosynthesis	1	57	5869	92	0.595436	1	HSD17B2_x000D_
hsa04380	Osteoclast differentiation	2	128	5869	92	0.600859	1	BLNK,MAP2K6_x000D_
hsa05221	Acute myeloid leukemia	1	58	5869	92	0.60184	1	LEF1_x000D_
hsa05130	Pathogenic Escherichia coli infection	1	58	5869	92	0.60184	1	TLR5_x000D_
hsa00590	Arachidonic acid metabolism	1	59	5869	92	0.608143	1	EPHX2_x000D_
hsa04360	Axon guidance	2	130	5869	92	0.609376	1	PLXNC1,EPHA8_x000D_
hsa05210	Colorectal cancer	1	62	5869	92	0.626468	1	LEF1_x000D_
hsa05214	Glioma	1	65	5869	92	0.643945	1	E2F2_x000D_
hsa00010	Glycolysis / Gluconeogenesis	1	65	5869	92	0.643945	1	PCK1_x000D_
hsa04810	Regulation of actin cytoskeleton	3	214	5869	92	0.65844	1	CHRM4,FGF13,FGF14_x000D_
hsa05212	Pancreatic cancer	1	70	5869	92	0.671293	1	E2F2_x000D_
hsa04730	Long-term depression	1	70	5869	92	0.671293	1	GRIA3_x000D_
hsa03320	PPAR signaling pathway	1	70	5869	92	0.671293	1	PCK1_x000D_
hsa04622	RIG-I-like receptor signaling pathway	1	71	5869	92	0.676508	1	CASP10_x000D_
hsa03018	RNA degradation	1	71	5869	92	0.676508	1	PABPC5_x000D_
hsa05220	Chronic myeloid leukemia	1	73	5869	92	0.686693	1	E2F2_x000D_
hsa04662	B cell receptor signaling pathway	1	75	5869	92	0.696561	1	BLNK_x000D_
hsa04630	Jak-STAT signaling pathway	2	155	5869	92	0.704454	1	EPOR,GHR_x000D_
hsa04664	Fc epsilon RI signaling pathway	1	79	5869	92	0.715384	1	MAP2K6_x000D_
hsa04146	Peroxisome	1	79	5869	92	0.715384	1	EPHX2_x000D_
hsa00564	Glycerophospholipid metabolism	1	80	5869	92	0.719907	1	ACHE_x000D_
hsa04974	Protein digestion and absorption	1	81	5869	92	0.724358	1	COL9A1_x000D_
hsa03015	mRNA surveillance pathway	1	83	5869	92	0.733052	1	PABPC5_x000D_
hsa05410	Hypertrophic cardiomyopathy (HCM)	1	83	5869	92	0.733052	1	CACNA2D3_x000D_
hsa04740	Olfactory transduction	5	388	5869	92	0.737166	1	OR7D4,OR10Q1,GUCA1B,OR51I1,OR4X1_x000D_
hsa04512	ECM-receptor interaction	1	85	5869	92	0.741474	1	THBS4_x000D_
hsa04141	Protein processing in endoplasmic reticulum	2	168	5869	92	0.745908	1	UBQLNL,SEC31B_x000D_
hsa05016	Huntington's disease	2	183	5869	92	0.787526	1	COX6B2,APAF1_x000D_
hsa04060	Cytokine-cytokine receptor interaction	3	265	5869	92	0.792588	1	EPOR,GHR,BMPR1B_x000D_
hsa01100	Metabolic pathways	15	1131	5869	92	0.80332	1	FUT9,GALNT15,AK7,ACSM2A,COX6B2,EPHX2,ST8SIA5,ACACB,HSD17B2,ITPKA,PCK1,AADAT,ST8SIA1,PLCD4,KMO_x000D_
hsa05146	Amoebiasis	1	106	5869	92	0.815491	1	CD1D_x000D_
hsa04722	Neurotrophin signaling pathway	1	127	5869	92	0.86848	1	NTRK2_x000D_
hsa04110	Cell cycle	1	128	5869	92	0.870587	1	E2F2_x000D_
hsa00190	Oxidative phosphorylation	1	132	5869	92	0.878688	1	COX6B2_x000D_
hsa05145	Toxoplasmosis	1	133	5869	92	0.880633	1	MAP2K6_x000D_
hsa03013	RNA transport	1	152	5869	92	0.912249	1	PABPC5_x000D_
hsa04145	Phagosome	1	156	5869	92	0.917764	1	THBS4_x000D_
hsa04510	Focal adhesion	1	200	5869	92	0.959853	1	THBS4_x000D_
hsa00232	Caffeine metabolism	0	7	5869	92	1	1	_x000D_
hsa00983	Drug metabolism - other enzymes	0	52	5869	92	1	1	_x000D_
hsa04514	Cell adhesion molecules (CAMs)	0	136	5869	92	1	1	_x000D_
hsa04150	mTOR signaling pathway	0	52	5869	92	1	1	_x000D_
hsa04370	VEGF signaling pathway	0	76	5869	92	1	1	_x000D_
hsa04530	Tight junction	0	133	5869	92	1	1	_x000D_
hsa04660	T cell receptor signaling pathway	0	108	5869	92	1	1	_x000D_
hsa04666	Fc gamma R-mediated phagocytosis	0	95	5869	92	1	1	_x000D_
hsa04973	Carbohydrate digestion and absorption	0	44	5869	92	1	1	_x000D_
hsa05142	Chagas disease (American trypanosomiasis)	0	104	5869	92	1	1	_x000D_
hsa05160	Hepatitis C	0	135	5869	92	1	1	_x000D_
hsa05211	Renal cell carcinoma	0	70	5869	92	1	1	_x000D_
hsa00520	Amino sugar and nucleotide sugar metabolism	0	48	5869	92	1	1	_x000D_
hsa04612	Antigen processing and presentation	0	78	5869	92	1	1	_x000D_
hsa04672	Intestinal immune network for IgA production	0	49	5869	92	1	1	_x000D_
hsa05140	Leishmaniasis	0	73	5869	92	1	1	_x000D_
hsa05310	Asthma	0	31	5869	92	1	1	_x000D_
hsa05320	Autoimmune thyroid disease	0	54	5869	92	1	1	_x000D_
hsa05323	Rheumatoid arthritis	0	92	5869	92	1	1	_x000D_
hsa05330	Allograft rejection	0	39	5869	92	1	1	_x000D_
hsa05332	Graft-versus-host disease	0	43	5869	92	1	1	_x000D_
hsa05416	Viral myocarditis	0	72	5869	92	1	1	_x000D_
hsa00565	Ether lipid metabolism	0	36	5869	92	1	1	_x000D_
hsa00591	Linoleic acid metabolism	0	30	5869	92	1	1	_x000D_
hsa00592	alpha-Linolenic acid metabolism	0	20	5869	92	1	1	_x000D_
hsa04975	Fat digestion and absorption	0	46	5869	92	1	1	_x000D_
hsa04144	Endocytosis	0	203	5869	92	1	1	_x000D_
hsa00563	Glycosylphosphatidylinositol(GPI)-anchor biosynthesis	0	25	5869	92	1	1	_x000D_
hsa03008	Ribosome biogenesis in eukaryotes	0	81	5869	92	1	1	_x000D_
hsa03420	Nucleotide excision repair	0	45	5869	92	1	1	_x000D_
hsa04120	Ubiquitin mediated proteolysis	0	139	5869	92	1	1	_x000D_
hsa04670	Leukocyte transendothelial migration	0	117	5869	92	1	1	_x000D_
hsa03410	Base excision repair	0	34	5869	92	1	1	_x000D_
hsa03010	Ribosome	0	92	5869	92	1	1	_x000D_
hsa04710	Circadian rhythm	0	23	5869	92	1	1	_x000D_
hsa04621	NOD-like receptor signaling pathway	0	59	5869	92	1	1	_x000D_
hsa04142	Lysosome	0	121	5869	92	1	1	_x000D_
hsa00970	Aminoacyl-tRNA biosynthesis	0	63	5869	92	1	1	_x000D_
hsa02010	ABC transporters	0	44	5869	92	1	1	_x000D_
hsa05100	Bacterial invasion of epithelial cells	0	71	5869	92	1	1	_x000D_
hsa03040	Spliceosome	0	128	5869	92	1	1	_x000D_
hsa00532	Glycosaminoglycan biosynthesis - chondroitin sulfate / dermatan sulfate	0	22	5869	92	1	1	_x000D_
hsa05131	Shigellosis	0	62	5869	92	1	1	_x000D_
hsa03440	Homologous recombination	0	28	5869	92	1	1	_x000D_
hsa03450	Non-homologous end-joining	0	14	5869	92	1	1	_x000D_
hsa00760	Nicotinate and nicotinamide metabolism	0	24	5869	92	1	1	_x000D_
hsa00533	Glycosaminoglycan biosynthesis - keratan sulfate	0	15	5869	92	1	1	_x000D_
hsa00830	Retinol metabolism	0	64	5869	92	1	1	_x000D_
hsa00510	N-Glycan biosynthesis	0	49	5869	92	1	1	_x000D_
hsa03050	Proteasome	0	45	5869	92	1	1	_x000D_
hsa05120	Epithelial cell signaling in Helicobacter pylori infection	0	68	5869	92	1	1	_x000D_
hsa00240	Pyrimidine metabolism	0	99	5869	92	1	1	_x000D_
hsa00130	Ubiquinone and other terpenoid-quinone biosynthesis	0	7	5869	92	1	1	_x000D_
hsa04623	Cytosolic DNA-sensing pathway	0	56	5869	92	1	1	_x000D_
hsa04966	Collecting duct acid secretion	0	27	5869	92	1	1	_x000D_
hsa05110	Vibrio cholerae infection	0	54	5869	92	1	1	_x000D_
hsa00561	Glycerolipid metabolism	0	50	5869	92	1	1	_x000D_
hsa00270	Cysteine and methionine metabolism	0	36	5869	92	1	1	_x000D_
hsa00430	Taurine and hypotaurine metabolism	0	10	5869	92	1	1	_x000D_
hsa00920	Sulfur metabolism	0	13	5869	92	1	1	_x000D_
hsa04720	Long-term potentiation	0	70	5869	92	1	1	_x000D_
hsa00062	Fatty acid elongation	0	8	5869	92	1	1	_x000D_
hsa00071	Fatty acid degradation	0	43	5869	92	1	1	_x000D_
hsa00280	Valine, leucine and isoleucine degradation	0	44	5869	92	1	1	_x000D_
hsa04650	Natural killer cell mediated cytotoxicity	0	136	5869	92	1	1	_x000D_
hsa04140	Regulation of autophagy	0	34	5869	92	1	1	_x000D_
hsa03030	DNA replication	0	36	5869	92	1	1	_x000D_
hsa00600	Sphingolipid metabolism	0	40	5869	92	1	1	_x000D_
hsa00100	Steroid biosynthesis	0	19	5869	92	1	1	_x000D_
hsa00450	Selenocompound metabolism	0	17	5869	92	1	1	_x000D_
hsa00670	One carbon pool by folate	0	18	5869	92	1	1	_x000D_
hsa03020	RNA polymerase	0	29	5869	92	1	1	_x000D_
hsa03022	Basal transcription factors	0	37	5869	92	1	1	_x000D_
hsa00900	Terpenoid backbone biosynthesis	0	15	5869	92	1	1	_x000D_
hsa04330	Notch signaling pathway	0	47	5869	92	1	1	_x000D_
hsa03430	Mismatch repair	0	23	5869	92	1	1	_x000D_
hsa00040	Pentose and glucuronate interconversions	0	32	5869	92	1	1	_x000D_
hsa00053	Ascorbate and aldarate metabolism	0	26	5869	92	1	1	_x000D_
hsa00860	Porphyrin and chlorophyll metabolism	0	43	5869	92	1	1	_x000D_
hsa00980	Metabolism of xenobiotics by cytochrome P450	0	71	5869	92	1	1	_x000D_
hsa00982	Drug metabolism - cytochrome P450	0	73	5869	92	1	1	_x000D_
hsa00511	Other glycan degradation	0	17	5869	92	1	1	_x000D_
hsa00340	Histidine metabolism	0	29	5869	92	1	1	_x000D_
hsa00531	Glycosaminoglycan degradation	0	19	5869	92	1	1	_x000D_
hsa03060	Protein export	0	23	5869	92	1	1	_x000D_
hsa05020	Prion diseases	0	36	5869	92	1	1	_x000D_
hsa01040	Biosynthesis of unsaturated fatty acids	0	21	5869	92	1	1	_x000D_
hsa00260	Glycine, serine and threonine metabolism	0	32	5869	92	1	1	_x000D_
hsa00785	Lipoic acid metabolism	0	3	5869	92	1	1	_x000D_
hsa04742	Taste transduction	0	52	5869	92	1	1	_x000D_
hsa00910	Nitrogen metabolism	0	23	5869	92	1	1	_x000D_
hsa00330	Arginine and proline metabolism	0	54	5869	92	1	1	_x000D_
hsa00534	Glycosaminoglycan biosynthesis - heparan sulfate / heparin	0	26	5869	92	1	1	_x000D_
hsa00350	Tyrosine metabolism	0	41	5869	92	1	1	_x000D_
hsa00480	Glutathione metabolism	0	50	5869	92	1	1	_x000D_
hsa04614	Renin-angiotensin system	0	17	5869	92	1	1	_x000D_
hsa00250	Alanine, aspartate and glutamate metabolism	0	32	5869	92	1	1	_x000D_
hsa00630	Glyoxylate and dicarboxylate metabolism	0	18	5869	92	1	1	_x000D_
hsa00472	D-Arginine and D-ornithine metabolism	0	1	5869	92	1	1	_x000D_
hsa00360	Phenylalanine metabolism	0	17	5869	92	1	1	_x000D_
hsa05143	African trypanosomiasis	0	35	5869	92	1	1	_x000D_
hsa00790	Folate biosynthesis	0	11	5869	92	1	1	_x000D_
hsa00410	beta-Alanine metabolism	0	22	5869	92	1	1	_x000D_
hsa00770	Pantothenate and CoA biosynthesis	0	16	5869	92	1	1	_x000D_
hsa00051	Fructose and mannose metabolism	0	36	5869	92	1	1	_x000D_
hsa00030	Pentose phosphate pathway	0	27	5869	92	1	1	_x000D_
hsa00052	Galactose metabolism	0	27	5869	92	1	1	_x000D_
hsa00290	Valine, leucine and isoleucine biosynthesis	0	11	5869	92	1	1	_x000D_
hsa00400	Phenylalanine, tyrosine and tryptophan biosynthesis	0	5	5869	92	1	1	_x000D_
hsa00524	Butirosin and neomycin biosynthesis	0	5	5869	92	1	1	_x000D_
hsa00730	Thiamine metabolism	0	4	5869	92	1	1	_x000D_
hsa00471	D-Glutamine and D-glutamate metabolism	0	4	5869	92	1	1	_x000D_
hsa04122	Sulfur relay system	0	10	5869	92	1	1	_x000D_
hsa00750	Vitamin B6 metabolism	0	6	5869	92	1	1	_x000D_
hsa00780	Biotin metabolism	0	2	5869	92	1	1	_x000D_
hsa00072	Synthesis and degradation of ketone bodies	0	9	5869	92	1	1	_x000D_
hsa00740	Riboflavin metabolism	0	11	5869	92	1	1	_x000D_

## Sheet: AF-MSC AND HREpC AND UM51
keggid	kegg_name	sig_pw	n_pw	n_all	n_sig	p_hyper	q_hyper	genes_x000D_
hsa04720	Long-term potentiation	6	70	5869	95	0.00087383	0.112366	RAPGEF3,EP300,ITPR1,ITPR2,ITPR3,RPS6KA1_x000D_
hsa04971	Gastric acid secretion	6	74	5869	95	0.00117223	0.112366	CHRM3,ADCY9,ITPR1,ITPR2,ITPR3,KCNJ16_x000D_
hsa04340	Hedgehog signaling pathway	5	56	5869	95	0.00198962	0.112366	WNT4,BMP2,BMP8B,WNT7B,WNT10A_x000D_
hsa04270	Vascular smooth muscle contraction	7	116	5869	95	0.00258798	0.112366	ADCY9,KCNMB3,KCNMB4,GUCY1A3,ITPR1,ITPR2,ITPR3_x000D_
hsa04970	Salivary secretion	6	89	5869	95	0.00302843	0.112366	CHRM3,ADCY9,GUCY1A3,ITPR1,ITPR2,ITPR3_x000D_
hsa04540	Gap junction	6	90	5869	95	0.0032031	0.112366	TUBB4A,ADCY9,GUCY1A3,ITPR1,ITPR2,ITPR3_x000D_
hsa05330	Allograft rejection	4	39	5869	95	0.00343478	0.112366	HLA-DRB1,HLA-F,TNF,CD40_x000D_
hsa00230	Purine metabolism	8	162	5869	95	0.0044932	0.128618	PDE10A,ADCY9,ADSSL1,FHIT,GUCY1A3,PDE6B,PKLR,ENTPD3_x000D_
hsa04612	Antigen processing and presentation	5	78	5869	95	0.00832247	0.211761	HLA-DRB1,HLA-F,HSPA2,TNF,CD74_x000D_
hsa04114	Oocyte meiosis	6	114	5869	95	0.0100713	0.225929	ADCY9,ITPR1,ITPR2,ITPR3,RPS6KA1,REC8_x000D_
hsa05217	Basal cell carcinoma	4	55	5869	95	0.0117044	0.225929	WNT4,BMP2,WNT7B,WNT10A_x000D_
hsa04350	TGF-beta signaling pathway	5	85	5869	95	0.0118391	0.225929	EP300,BMP2,BMP8B,TNF,NOG_x000D_
hsa05310	Asthma	3	31	5869	95	0.0133057	0.234385	HLA-DRB1,TNF,CD40_x000D_
hsa04510	Focal adhesion	8	200	5869	95	0.0152215	0.24898	VAV3,SHC2,MYLPF,ITGA1,ITGB6,LAMA3,LAMB3,PAK6_x000D_
hsa04360	Axon guidance	6	130	5869	95	0.0183429	0.280036	EFNB1,EPHB3,L1CAM,PAK6,SEMA6A,SEMA6D_x000D_
hsa05145	Toxoplasmosis	6	133	5869	95	0.0202962	0.29049	HLA-DRB1,HSPA2,LAMA3,LAMB3,TNF,CD40_x000D_
hsa04972	Pancreatic secretion	5	101	5869	95	0.0233863	0.297526	CHRM3,ADCY9,ITPR1,ITPR2,ITPR3_x000D_
hsa04916	Melanogenesis	5	101	5869	95	0.0233863	0.297526	ADCY9,EP300,WNT4,WNT7B,WNT10A_x000D_
hsa04730	Long-term depression	4	70	5869	95	0.0262144	0.315952	GUCY1A3,ITPR1,ITPR2,ITPR3_x000D_
hsa05332	Graft-versus-host disease	3	43	5869	95	0.0318016	0.364128	HLA-DRB1,HLA-F,TNF_x000D_
hsa04940	Type I diabetes mellitus	3	45	5869	95	0.0357356	0.375698	HLA-DRB1,HLA-F,TNF_x000D_
hsa04070	Phosphatidylinositol signaling system	4	78	5869	95	0.0370189	0.375698	ITPR1,ITPR2,ITPR3,PIK3C2B_x000D_
hsa05200	Pathways in cancer	10	327	5869	95	0.0377338	0.375698	EP300,FGF11,FOXO1,LAMA3,LAMB3,WNT4,BMP2,TGFA,WNT7B,WNT10A_x000D_
hsa04930	Type II diabetes mellitus	3	48	5869	95	0.0420846	0.401557	PKLR,TNF,SOCS2_x000D_
hsa04512	ECM-receptor interaction	4	85	5869	95	0.0482962	0.442393	ITGA1,ITGB6,LAMA3,LAMB3_x000D_
hsa04640	Hematopoietic cell lineage	4	88	5869	95	0.0536516	0.453953	CSF2,HLA-DRB1,ITGA1,TNF_x000D_
hsa05320	Autoimmune thyroid disease	3	54	5869	95	0.056354	0.453953	HLA-DRB1,HLA-F,CD40_x000D_
hsa05414	Dilated cardiomyopathy	4	90	5869	95	0.0573948	0.453953	ADCY9,ITGA1,ITGB6,TNF_x000D_
hsa04810	Regulation of actin cytoskeleton	7	214	5869	95	0.0574875	0.453953	VAV3,CHRM3,FGF11,MYLPF,ITGA1,ITGB6,PAK6_x000D_
hsa04950	Maturity onset diabetes of the young	2	25	5869	95	0.0611288	0.460379	PKLR,HNF1B_x000D_
hsa00140	Steroid hormone biosynthesis	3	57	5869	95	0.0642459	0.460379	CYP3A5,HSD17B7,UGT2B7_x000D_
hsa00601	Glycosphingolipid biosynthesis - lacto and neolacto series	2	26	5869	95	0.0655432	0.460379	ABO,B3GNT4_x000D_
hsa04020	Calcium signaling pathway	6	177	5869	95	0.0663429	0.460379	CHRM3,ADCY9,ITPR1,ITPR2,ITPR3,CACNA1H_x000D_
hsa04650	Natural killer cell mediated cytotoxicity	5	136	5869	95	0.0687718	0.463198	VAV3,CSF2,SHC2,TNF,TNFSF10_x000D_
hsa04912	GnRH signaling pathway	4	101	5869	95	0.0804076	0.521079	ADCY9,ITPR1,ITPR2,ITPR3_x000D_
hsa00512	Mucin type O-Glycan biosynthesis	2	30	5869	95	0.0841918	0.521079	GALNT14,GALNT12_x000D_
hsa00650	Butanoate metabolism	2	30	5869	95	0.0841918	0.521079	EHHADH,ACSM3_x000D_
hsa05146	Amoebiasis	4	106	5869	95	0.0921802	0.555507	CSF2,LAMA3,LAMB3,TNF_x000D_
hsa04660	T cell receptor signaling pathway	4	108	5869	95	0.097109	0.556489	VAV3,CSF2,PAK6,TNF_x000D_
hsa04310	Wnt signaling pathway	5	151	5869	95	0.0972034	0.556489	EP300,MMP7,WNT4,WNT7B,WNT10A_x000D_
hsa05211	Renal cell carcinoma	3	70	5869	95	0.103762	0.575182	EP300,PAK6,TGFA_x000D_
hsa00980	Metabolism of xenobiotics by cytochrome P450	3	71	5869	95	0.107129	0.575182	CYP3A5,CYP2S1,UGT2B7_x000D_
hsa00460	Cyanoamino acid metabolism	1	7	5869	95	0.108004	0.575182	GGT1_x000D_
hsa05416	Viral myocarditis	3	72	5869	95	0.110538	0.575301	HLA-DRB1,HLA-F,CD40_x000D_
hsa05412	Arrhythmogenic right ventricular cardiomyopathy (ARVC)	3	74	5869	95	0.117482	0.597851	DSC2,ITGA1,ITGB6_x000D_
hsa04664	Fc epsilon RI signaling pathway	3	79	5869	95	0.135526	0.660327	VAV3,CSF2,TNF_x000D_
hsa04146	Peroxisome	3	79	5869	95	0.135526	0.660327	EHHADH,ABCD1,ACSL5_x000D_
hsa05410	Hypertrophic cardiomyopathy (HCM)	3	83	5869	95	0.150607	0.701372	ITGA1,ITGB6,TNF_x000D_
hsa00430	Taurine and hypotaurine metabolism	1	10	5869	95	0.150679	0.701372	GGT1_x000D_
hsa00071	Fatty acid degradation	2	43	5869	95	0.153138	0.701372	EHHADH,ACSL5_x000D_
hsa05222	Small cell lung cancer	3	85	5869	95	0.158344	0.710996	FHIT,LAMA3,LAMB3_x000D_
hsa04012	ErbB signaling pathway	3	87	5869	95	0.166202	0.731929	SHC2,PAK6,TGFA_x000D_
hsa05215	Prostate cancer	3	89	5869	95	0.174175	0.739982	EP300,FOXO1,TGFA_x000D_
hsa04330	Notch signaling pathway	2	47	5869	95	0.176106	0.739982	EP300,DTX4_x000D_
hsa04514	Cell adhesion molecules (CAMs)	4	136	5869	95	0.177725	0.739982	HLA-DRB1,HLA-F,L1CAM,CD40_x000D_
hsa04910	Insulin signaling pathway	4	138	5869	95	0.184194	0.741443	FOXO1,SHC2,PKLR,SOCS2_x000D_
hsa05323	Rheumatoid arthritis	3	92	5869	95	0.186332	0.741443	CSF2,HLA-DRB1,TNF_x000D_
hsa04672	Intestinal immune network for IgA production	2	49	5869	95	0.187789	0.741443	HLA-DRB1,CD40_x000D_
hsa05144	Malaria	2	51	5869	95	0.199578	0.774633	TNF,CD40_x000D_
hsa00983	Drug metabolism - other enzymes	2	52	5869	95	0.205506	0.784349	CYP3A5,UGT2B7_x000D_
hsa05223	Non-small cell lung cancer	2	54	5869	95	0.21742	0.803049	FHIT,TGFA_x000D_
hsa05014	Amyotrophic lateral sclerosis (ALS)	2	54	5869	95	0.21742	0.803049	NEFL,TNF_x000D_
hsa00770	Pantothenate and CoA biosynthesis	1	16	5869	95	0.230061	0.836253	PANK1_x000D_
hsa04621	NOD-like receptor signaling pathway	2	59	5869	95	0.247437	0.88536	NLRP3,TNF_x000D_
hsa04010	MAPK signaling pathway	6	268	5869	95	0.26604	0.926244	FGF11,HSPA2,RPS6KA1,TNF,CACNA1H,MAP3K13_x000D_
hsa00100	Steroid biosynthesis	1	19	5869	95	0.266953	0.926244	HSD17B7_x000D_
hsa00830	Retinol metabolism	2	64	5869	95	0.277601	0.945246	CYP3A5,UGT2B7_x000D_
hsa05214	Glioma	2	65	5869	95	0.283633	0.945246	SHC2,TGFA_x000D_
hsa05010	Alzheimer's disease	4	168	5869	95	0.288687	0.945246	ITPR1,ITPR2,ITPR3,TNF_x000D_
hsa04670	Leukocyte transendothelial migration	3	117	5869	95	0.294032	0.945246	RAPGEF3,VAV3,MYLPF_x000D_
hsa04920	Adipocytokine signaling pathway	2	68	5869	95	0.3017	0.945246	ACSL5,TNF_x000D_
hsa00532	Glycosaminoglycan biosynthesis - chondroitin sulfate / dermatan sulfate	1	22	5869	95	0.302094	0.945246	CHST15_x000D_
hsa00410	beta-Alanine metabolism	1	22	5869	95	0.302094	0.945246	EHHADH_x000D_
hsa04610	Complement and coagulation cascades	2	69	5869	95	0.307708	0.945246	F13A1,SERPING1_x000D_
hsa04142	Lysosome	3	121	5869	95	0.311846	0.945246	AP1M2,CTSH,CTSF_x000D_
hsa03320	PPAR signaling pathway	2	70	5869	95	0.313706	0.945246	EHHADH,ACSL5_x000D_
hsa04622	RIG-I-like receptor signaling pathway	2	71	5869	95	0.319694	0.950778	IFIH1,TNF_x000D_
hsa05140	Leishmaniasis	2	73	5869	95	0.331633	0.961315	HLA-DRB1,TNF_x000D_
hsa00982	Drug metabolism - cytochrome P450	2	73	5869	95	0.331633	0.961315	CYP3A5,UGT2B7_x000D_
hsa00053	Ascorbate and aldarate metabolism	1	26	5869	95	0.346369	0.979241	UGT2B7_x000D_
hsa00534	Glycosaminoglycan biosynthesis - heparan sulfate / heparin	1	26	5869	95	0.346369	0.979241	HS3ST1_x000D_
hsa05160	Hepatitis C	3	135	5869	95	0.374245	1	OAS1,RNASEL,TNF_x000D_
hsa04744	Phototransduction	1	29	5869	95	0.377741	1	PDE6B_x000D_
hsa05322	Systemic lupus erythematosus	3	138	5869	95	0.387524	1	HLA-DRB1,TNF,CD40_x000D_
hsa00591	Linoleic acid metabolism	1	30	5869	95	0.387863	1	CYP3A5_x000D_
hsa00040	Pentose and glucuronate interconversions	1	32	5869	95	0.407621	1	UGT2B7_x000D_
hsa00250	Alanine, aspartate and glutamate metabolism	1	32	5869	95	0.407621	1	ADSSL1_x000D_
hsa00640	Propanoate metabolism	1	32	5869	95	0.407621	1	EHHADH_x000D_
hsa04914	Progesterone-mediated oocyte maturation	2	87	5869	95	0.413173	1	ADCY9,RPS6KA1_x000D_
hsa04144	Endocytosis	4	203	5869	95	0.418108	1	PSD4,HLA-F,HSPA2,CHMP4C_x000D_
hsa04210	Apoptosis	2	89	5869	95	0.424448	1	TNF,TNFSF10_x000D_
hsa04060	Cytokine-cytokine receptor interaction	5	265	5869	95	0.429198	1	CSF2,BMP2,TNF,TNFSF10,CD40_x000D_
hsa05340	Primary immunodeficiency	1	35	5869	95	0.436082	1	CD40_x000D_
hsa05143	African trypanosomiasis	1	35	5869	95	0.436082	1	TNF_x000D_
hsa04130	SNARE interactions in vesicular transport	1	36	5869	95	0.445264	1	VAMP8_x000D_
hsa04630	Jak-STAT signaling pathway	3	155	5869	95	0.461243	1	CSF2,EP300,SOCS2_x000D_
hsa04145	Phagosome	3	156	5869	95	0.465473	1	TUBB4A,HLA-DRB1,HLA-F_x000D_
hsa00620	Pyruvate metabolism	1	40	5869	95	0.480539	1	PKLR_x000D_
hsa04620	Toll-like receptor signaling pathway	2	102	5869	95	0.494862	1	TNF,CD40_x000D_
hsa00380	Tryptophan metabolism	1	42	5869	95	0.497335	1	EHHADH_x000D_
hsa00860	Porphyrin and chlorophyll metabolism	1	43	5869	95	0.50553	1	UGT2B7_x000D_
hsa02010	ABC transporters	1	44	5869	95	0.513593	1	ABCD1_x000D_
hsa00310	Lysine degradation	1	44	5869	95	0.513593	1	EHHADH_x000D_
hsa00280	Valine, leucine and isoleucine degradation	1	44	5869	95	0.513593	1	EHHADH_x000D_
hsa04962	Vasopressin-regulated water reabsorption	1	44	5869	95	0.513593	1	ADCY9_x000D_
hsa00514	Other types of O-glycan biosynthesis	1	46	5869	95	0.52933	1	UGT2B7_x000D_
hsa00510	N-Glycan biosynthesis	1	49	5869	95	0.551997	1	ALG10B_x000D_
hsa00561	Glycerolipid metabolism	1	50	5869	95	0.55931	1	MBOAT1_x000D_
hsa00480	Glutathione metabolism	1	50	5869	95	0.55931	1	GGT1_x000D_
hsa04150	mTOR signaling pathway	1	52	5869	95	0.573583	1	RPS6KA1_x000D_
hsa04742	Taste transduction	1	52	5869	95	0.573583	1	ITPR3_x000D_
hsa05110	Vibrio cholerae infection	1	54	5869	95	0.587398	1	ADCY9_x000D_
hsa00500	Starch and sucrose metabolism	1	54	5869	95	0.587398	1	UGT2B7_x000D_
hsa04062	Chemokine signaling pathway	3	189	5869	95	0.595643	1	VAV3,ADCY9,SHC2_x000D_
hsa05150	Staphylococcus aureus infection	1	56	5869	95	0.600771	1	HLA-DRB1_x000D_
hsa00562	Inositol phosphate metabolism	1	57	5869	95	0.607295	1	PIK3C2B_x000D_
hsa05130	Pathogenic Escherichia coli infection	1	58	5869	95	0.613714	1	TUBB4A_x000D_
hsa04722	Neurotrophin signaling pathway	2	127	5869	95	0.614147	1	SHC2,RPS6KA1_x000D_
hsa00590	Arachidonic acid metabolism	1	59	5869	95	0.620029	1	GGT1_x000D_
hsa04530	Tight junction	2	133	5869	95	0.639417	1	MYLPF,LLGL2_x000D_
hsa04080	Neuroactive ligand-receptor interaction	4	272	5869	95	0.648813	1	LPAR6,NPFFR2,CHRM3,LPAR2_x000D_
hsa00010	Glycolysis / Gluconeogenesis	1	65	5869	95	0.655831	1	PKLR_x000D_
hsa01100	Metabolic pathways	17	1131	5869	95	0.674752	1	ADSSL1,ALG10B,MBOAT1,CYP3A5,EHHADH,GGT1,ABO,HSD17B7,ACSL5,PIK3C2B,PKLR,PANK1,ACSM3,UGT2B7,B3GNT4,GALNT14,GALNT12_x000D_
hsa05212	Pancreatic cancer	1	70	5869	95	0.683099	1	TGFA_x000D_
hsa05218	Melanoma	1	71	5869	95	0.688291	1	FGF11_x000D_
hsa05100	Bacterial invasion of epithelial cells	1	71	5869	95	0.688291	1	SHC2_x000D_
hsa04976	Bile secretion	1	71	5869	95	0.688291	1	ADCY9_x000D_
hsa05220	Chronic myeloid leukemia	1	73	5869	95	0.698423	1	SHC2_x000D_
hsa04520	Adherens junction	1	73	5869	95	0.698423	1	EP300_x000D_
hsa04662	B cell receptor signaling pathway	1	75	5869	95	0.708229	1	VAV3_x000D_
hsa04370	VEGF signaling pathway	1	76	5869	95	0.713013	1	SHC2_x000D_
hsa00564	Glycerophospholipid metabolism	1	80	5869	95	0.731385	1	MBOAT1_x000D_
hsa04666	Fc gamma R-mediated phagocytosis	1	95	5869	95	0.790488	1	VAV3_x000D_
hsa05016	Huntington's disease	2	183	5869	95	0.802287	1	EP300,ITPR1_x000D_
hsa00240	Pyrimidine metabolism	1	99	5869	95	0.803944	1	ENTPD3_x000D_
hsa05142	Chagas disease (American trypanosomiasis)	1	104	5869	95	0.819566	1	TNF_x000D_
hsa04380	Osteoclast differentiation	1	128	5869	95	0.879002	1	TNF_x000D_
hsa04110	Cell cycle	1	128	5869	95	0.879002	1	EP300_x000D_
hsa03040	Spliceosome	1	128	5869	95	0.879002	1	HSPA2_x000D_
hsa04141	Protein processing in endoplasmic reticulum	1	168	5869	95	0.938068	1	HSPA2_x000D_
hsa04740	Olfactory transduction	2	388	5869	95	0.988809	1	OR51D1,OR11L1_x000D_
hsa00232	Caffeine metabolism	0	7	5869	95	1	1	_x000D_
hsa04973	Carbohydrate digestion and absorption	0	44	5869	95	1	1	_x000D_
hsa05210	Colorectal cancer	0	62	5869	95	1	1	_x000D_
hsa05213	Endometrial cancer	0	52	5869	95	1	1	_x000D_
hsa05221	Acute myeloid leukemia	0	58	5869	95	1	1	_x000D_
hsa00520	Amino sugar and nucleotide sugar metabolism	0	48	5869	95	1	1	_x000D_
hsa04974	Protein digestion and absorption	0	81	5869	95	1	1	_x000D_
hsa03013	RNA transport	0	152	5869	95	1	1	_x000D_
hsa00565	Ether lipid metabolism	0	36	5869	95	1	1	_x000D_
hsa00592	alpha-Linolenic acid metabolism	0	20	5869	95	1	1	_x000D_
hsa04975	Fat digestion and absorption	0	46	5869	95	1	1	_x000D_
hsa00563	Glycosylphosphatidylinositol(GPI)-anchor biosynthesis	0	25	5869	95	1	1	_x000D_
hsa03008	Ribosome biogenesis in eukaryotes	0	81	5869	95	1	1	_x000D_
hsa03420	Nucleotide excision repair	0	45	5869	95	1	1	_x000D_
hsa04120	Ubiquitin mediated proteolysis	0	139	5869	95	1	1	_x000D_
hsa03410	Base excision repair	0	34	5869	95	1	1	_x000D_
hsa03010	Ribosome	0	92	5869	95	1	1	_x000D_
hsa04710	Circadian rhythm	0	23	5869	95	1	1	_x000D_
hsa00970	Aminoacyl-tRNA biosynthesis	0	63	5869	95	1	1	_x000D_
hsa00190	Oxidative phosphorylation	0	132	5869	95	1	1	_x000D_
hsa05131	Shigellosis	0	62	5869	95	1	1	_x000D_
hsa03440	Homologous recombination	0	28	5869	95	1	1	_x000D_
hsa03450	Non-homologous end-joining	0	14	5869	95	1	1	_x000D_
hsa00760	Nicotinate and nicotinamide metabolism	0	24	5869	95	1	1	_x000D_
hsa03018	RNA degradation	0	71	5869	95	1	1	_x000D_
hsa00300	Lysine biosynthesis	0	3	5869	95	1	1	_x000D_
hsa00533	Glycosaminoglycan biosynthesis - keratan sulfate	0	15	5869	95	1	1	_x000D_
hsa04115	p53 signaling pathway	0	69	5869	95	1	1	_x000D_
hsa03015	mRNA surveillance pathway	0	83	5869	95	1	1	_x000D_
hsa05219	Bladder cancer	0	42	5869	95	1	1	_x000D_
hsa03050	Proteasome	0	45	5869	95	1	1	_x000D_
hsa05120	Epithelial cell signaling in Helicobacter pylori infection	0	68	5869	95	1	1	_x000D_
hsa00130	Ubiquinone and other terpenoid-quinone biosynthesis	0	7	5869	95	1	1	_x000D_
hsa04623	Cytosolic DNA-sensing pathway	0	56	5869	95	1	1	_x000D_
hsa04966	Collecting duct acid secretion	0	27	5869	95	1	1	_x000D_
hsa00603	Glycosphingolipid biosynthesis - globo series	0	14	5869	95	1	1	_x000D_
hsa05216	Thyroid cancer	0	29	5869	95	1	1	_x000D_
hsa00270	Cysteine and methionine metabolism	0	36	5869	95	1	1	_x000D_
hsa04260	Cardiac muscle contraction	0	77	5869	95	1	1	_x000D_
hsa00920	Sulfur metabolism	0	13	5869	95	1	1	_x000D_
hsa00062	Fatty acid elongation	0	8	5869	95	1	1	_x000D_
hsa05012	Parkinson's disease	0	130	5869	95	1	1	_x000D_
hsa04140	Regulation of autophagy	0	34	5869	95	1	1	_x000D_
hsa03030	DNA replication	0	36	5869	95	1	1	_x000D_
hsa00600	Sphingolipid metabolism	0	40	5869	95	1	1	_x000D_
hsa04977	Vitamin digestion and absorption	0	24	5869	95	1	1	_x000D_
hsa00450	Selenocompound metabolism	0	17	5869	95	1	1	_x000D_
hsa00670	One carbon pool by folate	0	18	5869	95	1	1	_x000D_
hsa03020	RNA polymerase	0	29	5869	95	1	1	_x000D_
hsa03022	Basal transcription factors	0	37	5869	95	1	1	_x000D_
hsa00900	Terpenoid backbone biosynthesis	0	15	5869	95	1	1	_x000D_
hsa03430	Mismatch repair	0	23	5869	95	1	1	_x000D_
hsa00511	Other glycan degradation	0	17	5869	95	1	1	_x000D_
hsa00340	Histidine metabolism	0	29	5869	95	1	1	_x000D_
hsa00531	Glycosaminoglycan degradation	0	19	5869	95	1	1	_x000D_
hsa00120	Primary bile acid biosynthesis	0	16	5869	95	1	1	_x000D_
hsa03060	Protein export	0	23	5869	95	1	1	_x000D_
hsa05020	Prion diseases	0	36	5869	95	1	1	_x000D_
hsa01040	Biosynthesis of unsaturated fatty acids	0	21	5869	95	1	1	_x000D_
hsa04964	Proximal tubule bicarbonate reclamation	0	23	5869	95	1	1	_x000D_
hsa00260	Glycine, serine and threonine metabolism	0	32	5869	95	1	1	_x000D_
hsa00785	Lipoic acid metabolism	0	3	5869	95	1	1	_x000D_
hsa00910	Nitrogen metabolism	0	23	5869	95	1	1	_x000D_
hsa00330	Arginine and proline metabolism	0	54	5869	95	1	1	_x000D_
hsa00350	Tyrosine metabolism	0	41	5869	95	1	1	_x000D_
hsa04614	Renin-angiotensin system	0	17	5869	95	1	1	_x000D_
hsa00630	Glyoxylate and dicarboxylate metabolism	0	18	5869	95	1	1	_x000D_
hsa00020	Citrate cycle (TCA cycle)	0	30	5869	95	1	1	_x000D_
hsa04320	Dorso-ventral axis formation	0	25	5869	95	1	1	_x000D_
hsa00472	D-Arginine and D-ornithine metabolism	0	1	5869	95	1	1	_x000D_
hsa00360	Phenylalanine metabolism	0	17	5869	95	1	1	_x000D_
hsa00790	Folate biosynthesis	0	11	5869	95	1	1	_x000D_
hsa00051	Fructose and mannose metabolism	0	36	5869	95	1	1	_x000D_
hsa00061	Fatty acid biosynthesis	0	6	5869	95	1	1	_x000D_
hsa00030	Pentose phosphate pathway	0	27	5869	95	1	1	_x000D_
hsa00052	Galactose metabolism	0	27	5869	95	1	1	_x000D_
hsa04960	Aldosterone-regulated sodium reabsorption	0	42	5869	95	1	1	_x000D_
hsa00290	Valine, leucine and isoleucine biosynthesis	0	11	5869	95	1	1	_x000D_
hsa00604	Glycosphingolipid biosynthesis - ganglio series	0	15	5869	95	1	1	_x000D_
hsa00400	Phenylalanine, tyrosine and tryptophan biosynthesis	0	5	5869	95	1	1	_x000D_
hsa00524	Butirosin and neomycin biosynthesis	0	5	5869	95	1	1	_x000D_
hsa00730	Thiamine metabolism	0	4	5869	95	1	1	_x000D_
hsa00471	D-Glutamine and D-glutamate metabolism	0	4	5869	95	1	1	_x000D_
hsa04122	Sulfur relay system	0	10	5869	95	1	1	_x000D_
hsa00750	Vitamin B6 metabolism	0	6	5869	95	1	1	_x000D_
hsa00780	Biotin metabolism	0	2	5869	95	1	1	_x000D_
hsa00072	Synthesis and degradation of ketone bodies	0	9	5869	95	1	1	_x000D_
hsa00740	Riboflavin metabolism	0	11	5869	95	1	1	_x000D_
